# Supplementary material for: OMPB: An Omnidirectional-Mobile Paddle Boat Designed for Narrow Water Areas
Source: Sensors (Basel). 2026 Jan 28;26(3):866. doi: 10.3390/s26030866 (PMC12899551; doi:10.3390/s26030866)
Supplement: Supplementary file 1 [file sensors-26-00866-s001.zip › Experiment_Data_sensors-404106/01_Broken-line navigational trajectory/heading_angle_error.xlsx]

## Sheet: Sheet1
-0.01
-0.01
-0.01
-0.01
-0.01
-0.01
-0.01
-0.01
-0.01
-0.01
-0.01
-0.01
-0.01
-0.01
-0.01
-0.01
-0.01
-0.01
-0.01
-0.01
-0.01
-0.01
-0.01
-0.01
-0.01
-0.01
-0.01
-0.01
-0.01
-0.01
-0.01
-0.01
-0.01
-0.01
-0.01
-0.01
-0.01
-0.01
-0.01
-0.01
-0.01
-0.01
-0.01
-0.01
-0.01
-0.01
-0.01
-0.01
-0.01
-0.01
-0.01
-0.01
-0.01
-0.01
-0.01
-0.01
-0.01
-0.01
-0.01
-0.01
-0.01
-0.01
-0.01
-0.01
-0.01
-0.01
-0.01
-0.01
-0.01
-0.01
-0.01
-0.01
-0.01
-0.01
-0.01
-0.01
-0.01
-0.01
-0.01
-0.01
-0.01
-0.01
-0.01
-0.01
-0.01
-0.01
-0.01
-0.01
-0.01
-0.01
-0.01
-0.01
-0.01
-0.01
-0.01
-0.01
-0.01
-0.01
-0.01
-0.01
-0.01
-0.01
-0.01
-0.01
-0.01
-0.01
-0.01
-0.01
-0.01
-0.01
-0.01
-0.01
-0.01
-0.01
-0.01
-0.01
-0.01
-0.01
-0.01
-0.01
-0.01
-0.01
-0.01
-0.01
-0.01
-0.01
-0.01
-0.01
-0.01
-0.01
-0.01
-0.01
-0.01
-0.01
-0.01
-0.01
-0.01
-0.01
-0.01
-0.01
-0.01
-0.01
-0.01
-0.01
-0.01
-0.01
-0.01
-0.01
-0.01
-0.01
-0.01
-0.01
-0.01
-0.01
-0.01
-0.01
-0.01
-0.01
-0.01
-0.01
-0.01
-0.01
-0.01
-0.01
-0.01
-0.01
-0.01
-0.01
-0.01
-0.01
-0.01
-0.01
-0.01
-0.01
-0.01
-0.01
-0.01
-0.01
-0.01
-0.01
-0.01
-0.01
-0.01
-0.01
-0.01
-0.01
-0.01
-0.01
-0.01
-0.01
-0.01
-0.01
-0.01
-0.01
-0.01
-0.01
-0.01
-0.01
-0.01
-0.01
-0.01
-0.01
-0.01
-0.01
-0.01
-0.01
-0.01
-0.01
-0.01
-0.01
-0.01
-0.01
-0.01
-0.01
-0.01
-0.01
-0.01
-0.01
-0.01
-0.01
-0.01
-0.01
-0.01
-0.01
-0.01
-0.01
-0.01
-0.01
-0.01
-0.01
-0.01
-0.01
-0.01
-0.01
-0.01
-0.01
-0.01
-0.01
-0.01
-0.01
-0.01
-0.01
-0.01
-0.01
-0.01
-0.01
-0.01
-0.01
-0.01
-0.01
-0.01
-0.01
-0.01
-0.01
-0.01
-0.01
-0.01
-0.01
-0.01
-0.01
-0.01
-0.01
-0.01
-0.01
-0.01
-0.01
-0.01
-0.01
-0.01
-0.01
-0.01
-0.01
-0.01
-0.01
-0.01
-0.01
-0.01
-0.01
-0.01
-0.01
-0.01
-0.01
-0.01
-0.01
-0.01
-0.01
-0.01
-0.01
-0.01
-0.01
-0.01
-0.01
-0.01
-0.01
-0.01
-0.01
-0.01
-0.01
-0.01
-0.01
-0.01
-0.01
-0.01
-0.01
-0.01
-0.01
-0.01
-0.01
-0.01
-0.01
-0.01
-0.01
-0.01
-0.01
-0.01
-0.01
-0.01
-0.01
-0.01
-0.01
-0.01
-0.01
-0.01
-0.01
-0.01
-0.01
-0.01
-0.01
-0.01
-0.01
-0.01
-0.01
-0.01
-0.01
-0.01
-0.01
-0.01
-0.01
-0.01
-0.01
-0.01
-0.01
-0.01
-0.01
-0.01
-0.01
-0.01
-0.01
-0.01
-0.01
-0.01
-0.01
-0.01
-0.01
-0.01
-0.01
-0.01
-0.01
-0.01
-0.01
-0.01
-0.01
-0.01
-0.01
-0.01
-0.01
-0.01
-0.01
-0.01
-0.01
-0.01
-0.01
-0.01
-0.01
-0.01
-0.01
-0.01
-0.01
-0.01
-0.01
-0.01
-0.01
-0.01
-0.01
-0.01
-0.01
-0.01
-0.01
-0.01
-0.01
-0.01
-0.01
-0.01
-0.01
-0.01
-0.01
-0.01
-0.01
-0.01
-0.01
-0.01
-0.01
-0.01
-0.01
-0.01
-0.01
-0.01
-0.01
-0.01
-0.01
-0.01
-0.01
-0.01
-0.01
-0.01
-0.01
-0.01
-0.01
-0.01
-0.01
-0.01
-0.01
-0.01
-0.01
-0.01
-0.01
-0.01
-0.01
-0.01
-0.01
-0.01
-0.01
-0.01
-0.01
-0.01
-0.01
-0.01
-0.01
-0.01
-0.01
-0.01
-0.01
-0.01
-0.01
-0.01
-0.01
-0.01
-0.01
-0.01
-0.01
-0.01
-0.01
-0.01
-0.01
-0.01
-0.01
-0.01
-0.01
-0.01
-0.01
-0.01
-0.01
-0.01
-0.01
-0.01
-0.01
-0.01
-0.01
-0.01
-0.01
-0.01
-0.01
-0.01
-0.01
-0.01
-0.01
-0.01
-0.01
-0.01
-0.01
-0.01
-0.01
-0.01
-0.01
-0.01
-0.01
-0.01
-0.01
-0.01
-0.01
-0.01
-0.01
-0.01
-0.01
-0.01
-0.01
-0.01
-0.01
-0.01
-0.01
-0.01
-0.01
-0.01
-0.01
-0.01
-0.01
-0.01
-0.01
-0.01
-0.01
-0.01
-0.01
-0.01
-0.01
0
0
0
0
0
0
0
0
0
0
0
0
0
0
0
0
0
0
0
0
0
0
0
0
0
0
0
0
0
0
0
0
0
0
0
0
0
0
0
0
0
0
0
0
0
0
0
0
0
0
0
0
0
0
0
0
0
0
0
0
0
0
0
0
0
0
0
0
0
0
0
0
0
0
0
0
0
0
0
0
0
0
0
0
0
0
0
0
0
0
0
0
0
0
0
0
0
0
0
0
0
0
0
0
0
0
0
0
0
0
0
0
0
0
0
0
0
0
0
0
0
0
0
0
0
0
0
0
0
0
0
0
0
0
0
0
0
0
0
0
0
0
0
0
0
0
0
0
0
0
0
0
0
0
0
0
0
0
0
0
0
0
0
0
0
0
0
0
0
0
0
0
0
0
0
0
0
0
0
0
0
0
0
0
0
0
0
0
0
0
0
0
0
0
0
0
0
0
0
0
0
0
0
0
0
0
0
0
0
0
0
0
0
0
0
0
0
0
0
0
0
0
0
0
0
0
0
0
0
0
0
0
0
0
0
0
0
0
0
0
0
0
0
0
0
0
0
0
0
0
0
0
0
0
0
0
0
0
0
0
0
0
0
0
0
0
0
0
0
0
0
0
0
0
0
0
0
0
0
0
0
0
0
0
0
0
0
0
0
0
0
0
0
0
0
0
0
0
0
0
0
0
0
0
0
0
0
0
0
0
0
0
0
0
0
0
0
0
0
0
0
0
0
0
0
0
0
0
0
0
0
0
0
0
0
0
0
0
0
0
0
0
0
0
0
0
0
0
0
0
0
0
0
0
0
0
0
0
0
0
0
0
0
0
0
0
0
0
0
0
0
0
0
0
0
0
0
0
0
0
0
0
0
0
0
0
0
0
0
0
0
0
0
0
0
0
0
0
0
0
0
0
0
0
0
0
0
0
0
0
0
0
0
0
0
0
0
0
0
0
0
0
0
0
0
0
0
0
0
0
0
0
0
0
0
0
0
0
0
0
0
0
0
0
0
0
0
0
0
0
0
0
0
0
0
0
0
0
0
0
0
0
0
0
0
0
0
0
0
0
0
0
0
0
0
0
0
0
0
0
0
0
0
0
0
0
0
0
0
0
0
0
0
0
0
0
0
0
0
0
0
0
0
0
0
0
0
0
0
0
0
0
0
0
0
0
0
0
0
0
0
0
0
0
0
0
0
0
0
0
0
0
0
0
0
0
0
0
0
0
0
0
0
0
0
0
0
0
0
0
0
0
0
0
0
0
0
0
0
0
0
0
0
0
0
0
0
0
0
0
0
0
0
0
0
0
0
0
0
0
0
0
0
0
0
0
0
0
0
0
0
0
0
0
0
0
0
0
0
0
0
0
0
0
0
0
0
0
0
0
0
0
0
0
0
0
0
0
0
0
0
0
0
0
0
0
0
0
0
0
0
0
0
0
0
0
0
0
0
0
0
0
0
0
0
0
0
0
0
0
0
0
0
0
0
0
0
0
0
0
0
0
0
0
0
0
0
0
0
0
0
0
0
0
0
0
0
0
0
0
0
0
0
0
0
0
0
0
0
0
0
0
0
0
0
0
0
0
0
0
0
0
0
0
0
0
0
0
0
0
0
0
0
0
0
0
0
0
0
0
0
0
0
0
0
0
0
0
0
0
0
0
0
0
0
0
0
0
0
0
0
0
0
0
0
0
0
0
0
0
0
0
0
0
0
0
0
0
0
0
0
0
0
0
0
0
0
0
0
0
0
0
0
0
0
0
0
0
0
0
0
0
0
0
0
0
0
0
0
0
0
0
0
0
0
0
0
0
0
0
0
0
0
0
0
0
0
0
0
0
0
0
0
0
0
0
0
0
0
0
0
0
0
0
0
0
0
0
0
0
0
0
0
0
0
0
0
0
0
0
0
0
0
0
0
0
0
0
0
0
0
0
-0.01
-0.02
-0.02
-0.03
-0.04
-0.05
-0.05
-0.06
-0.07
-0.07
-0.08
-0.08
-0.08
-0.09
-0.09
-0.09
-0.1
-0.1
-0.1
-0.1
-0.11
-0.12
-0.12
-0.13
-0.14
-0.14
-0.14
-0.15
-0.15
-0.16
-0.16
-0.16
-0.16
-0.16
-0.16
-0.16
-0.16
-0.16
-0.16
-0.16
-0.16
-0.15
-0.15
-0.15
-0.15
-0.15
-0.15
-0.15
-0.15
-0.15
-0.15
-0.15
-0.14
-0.14
-0.13
-0.13
-0.13
-0.12
-0.12
-0.11
-0.1
-0.1
-0.1
-0.1
-0.1
-0.1
-0.09
-0.1
-0.1
-0.1
-0.1
-0.1
-0.1
-0.1
-0.11
-0.11
-0.11
-0.1
-0.11
-0.1
-0.11
-0.11
-0.1
-0.1
-0.11
-0.11
-0.11
-0.11
-0.12
-0.12
-0.12
-0.12
-0.12
-0.12
-0.12
-0.13
-0.12
-0.13
-0.12
-0.12
-0.12
-0.12
-0.12
-0.12
-0.12
-0.12
-0.12
-0.12
-0.12
-0.12
-0.12
-0.12
-0.12
-0.12
-0.12
-0.12
-0.12
-0.12
-0.12
-0.12
-0.12
-0.12
-0.12
-0.12
-0.12
-0.12
-0.12
-0.12
-0.12
-0.12
-0.12
-0.12
-0.12
-0.12
-0.12
-0.12
-0.12
-0.12
-0.12
-0.12
-0.12
-0.12
-0.12
-0.12
-0.12
-0.12
-0.12
-0.12
-0.12
-0.12
-0.12
-0.12
-0.12
-0.12
-0.12
-0.12
-0.12
-0.12
-0.12
-0.12
-0.12
-0.12
-0.12
-0.12
-0.12
-0.12
-0.12
-0.12
-0 .12
-0.12
-0.12
-0.12
-0.12
-0.12
-0.12
-0.12
-0.12
-0.12
-0.12
-0.12
-0.12
-0.12
-0.12
-0.12
-0.12
-0.12
-0.12
-0.12
-0.12
-0.12
-0.12
-0.12
-0.12
-0.12
-0.12
-0.12
-0.12
-0.12
-0.12
-0.12
-0.12
-0.12
-0.12
-0.12
-0.12
-0.12
-0.12
-0.12
-0.12
-0.12
-0.12
-0.12
-0.12
-0.12
-0.12
-0.12
-0.12
-0.12
-0.12
-0.12
-0.12
-0.12
-0.12
-0.12
-0.12
-0.12
-0.12
-0.12
-0.12
-0.12
-0.12
-0.12
-0.12
-0.12
-0.12
-0.12
-0.12
-0.12
-0.12
-0.12
-0.12
-0.12
-0.12
-0.12
-0.12
-0.12
-0.12
-0.12
-0.12
-0.12
-0.12
-0.12
-0.12
-0.12
-0.12
-0.12
-0.12
-0.12
-0.12
-0.12
-0.12
-0.12
-0.12
-0.12
-0.12
-0.12
-0.12
-0.12
-0.12
-0.12
-0.12
-0.12
-0.12
-0.12
-0.12
-0.12
-0.12
-0.12
-0.12
-0.12
-0.12
-0.12
-0.12
-0.12
-0.12
-0.12
-0.12
-0.12
-0.12
-0.12
-0.12
-0.12
-0.12
-0.12
-0.12
-0.12
-0.12
-0.12
-0.12
-0.12
-0.12
-0.12
-0.12
-0.12
-0.12
-0.12
-0.12
-0.12
-0.12
-0.12
-0.12
-0.12
-0.12
-0.12
-0.12
-0.12
-0.12
-0.12
-0.12
-0.12
-0.12
-0.12
-0.12
-0.12
-0.12
-0.12
-0.12
-0.12
-0.12
-0.12
-0.12
-0.12
-0.12
-0.12
-0.12
-0.12
-0.12
-0.13
-0.14
-0.15
-0.16
-0.18
-0.19
-0.2
-0.21
-0.23
-0.24
-0.25
-0.26
-0.27
-0.28
-0.29
-0.3
-0.31
-0.32
-0.33
-0.34
-0.34
-0.35
-0.35
-0.36
-0.36
-0.36
-0.36
-0.36
-0.36
-0.36
-0.36
-0.35
-0.35
-0.35
-0.34
-0.34
-0.34
-0.33
-0.32
-0.32
-0.31
-0.31
-0.31
-0.3
-0.3
-0.29
-0.29
-0.28
-0.28
-0.27
-0.27
-0.27
-0.26
-0.26
-0.26
-0.25
-0.25
-0.24
-0.23
-0.23
-0.21
-0.21
-0.2
-0.19
-0.18
-0.18
-0.16
-0.16
-0.15
-0.14
-0.13
-0.13
-0.12
-0.12
-0.12
-0.11
-0.11
-0.1
-0.1
-0.1
-0.1
-0.1
-0.1
-0.1
-0.1
-0.1
-0.09
-0.09
-0.08
-0.07
-0.06
-0.04
-0.03
-0.02
0
0.01
0.03
0.05
0.07
0.09
0.11
0.13
0.15
0.16
0.19
0.21
0.23
0.25
0.27
0.29
0.3
0.31
0.32
0.34
0.35
0.36
0.38
0.39
0.4
0.41
0.42
0.43
0.44
0.45
0.46
0.47
0.47
0.47
0.48
0.48
0.48
0.47
0.47
0.47
0.46
0.46
0.46
0.44
0.44
0.43
0.43
0.42
0.41
0.41
0.4
0.38
0.37
0.36
0.35
0.34
0.32
0.31
0.29
0.27
0.24
0.22
0.19
0.16
0.14
0.12
0.09
0.06
0.03
0.01
-0.02
-0.04
-0.07
-0.09
-0.12
-0.14
-0.17
-0.19
-0.21
-0.24
-0.26
-0.29
-0.31
-0.33
-0.35
-0.37
-0.38
-0.4
-0.42
-0.43
-0.44
-0.45
-0.46
-0.47
-0.48
-0.48
-0.48
-0.49
-0.49
-0.49
-0.49
-0.49
-0.49
-0.49
-0.49
-0.49
-0.48
-0.48
-0.48
-0.47
-0.46
-0.45
-0.44
-0.43
-0.42
-0.41
-0.4
-0.39
-0.37
-0.36
-0.35
-0.34
-0.32
-0.3
-0.29
-0.27
-0.26
-0.24
-0.23
-0.21
-0.2
-0.19
-0.18
-0.16
-0.15
-0.15
-0.14
-0.14
-0.13
-0.13
-0.13
-0.12
-0.12
-0.12
-0.12
-0.12
-0.12
-0.12
-0.12
-0.11
-0.11
-0.1
-0.1
-0.09
-0.09
-0.08
-0.08
-0.07
-0.06
-0.05
-0.04
-0.04
-0.03
-0.03
-0.03
-0.02
-0.02
-0.02
-0.02
-0.03
-0.03
-0.04
-0.04
-0.05
-0.06
-0.07
-0.08
-0.08
-0.09
-0.1
-0.11
-0.12
-0.12
-0.13
-0.13
-0.13
-0.13
-0.14
-0.14
-0.14
-0.14
-0.14
-0.14
-0.14
-0.14
-0.14
-0.14
-0.14
-0.14
-0.14
-0.15
-0.15
-0.15
[truncated: 694 more rows]
