# Supplementary material for: OMPB: An Omnidirectional-Mobile Paddle Boat Designed for Narrow Water Areas
Source: Sensors (Basel). 2026 Jan 28;26(3):866. doi: 10.3390/s26030866 (PMC12899551; doi:10.3390/s26030866)
Supplement: Supplementary file 1 [file sensors-26-00866-s001.zip › Experiment_Data_sensors-404106/01_Broken-line navigational trajectory/trajectory_point.xlsx]

## Sheet: Sheet1
t	x	y
0	2.072	-1.737
0.034	2.036	-1.722
0.067	2.035	-1.731
0.101	2.147	-1.816
0.135	2.254	-1.89
0.168	2.367	-1.967
0.202	2.466	-2.038
0.236	2.633	-2
0.269	3.048	-2.031
0.303	3.209	-1.98
0.337	3.343	-1.947
0.37	3.6	-1.992
0.404	3.92	-1.996
0.438	4.259	-2.047
0.471	4.057	-2.132
0.505	4.404	-2.384
0.539	4.742	-2.388
0.573	5.275	-2.543
0.606	5.674	-2.542
0.64	6.239	-2.694
0.674	6.719	-2.721
0.707	7.352	-2.79
0.741	7.878	-2.797
0.775	8.15	-2.915
0.808	8.799	-3.087
0.842	9.71	-3.253
0.876	10.36	-3.454
0.909	10.96	-3.564
0.943	11.9	-3.603
0.977	12.16	-3.705
1.01	12.88	-3.858
1.044	13.74	-4.017
1.078	14.47	-4.093
1.111	15.25	-4.121
1.145	15.97	-4.132
1.179	16.75	-4.108
1.212	17.61	-4.176
1.246	18.37	-4.104
1.28	19.16	-4.169
1.313	19.97	-4.114
1.347	20.84	-4.006
1.381	21.86	-3.926
1.414	22.67	-3.924
1.448	23.57	-3.826
1.482	24.31	-3.771
1.515	25.14	-3.705
1.549	25.93	-3.598
1.583	27.02	-3.535
1.616	28	-3.453
1.65	29.23	-3.397
1.684	30.26	-3.267
1.718	31.39	-3.171
1.751	32.42	-3.114
1.785	33.5	-3.059
1.819	34.51	-2.999
1.852	35.6	-2.953
1.886	36.62	-2.886
1.92	37.7	-2.736
1.953	38.88	-2.679
1.987	40.06	-2.631
2.021	41.09	-2.625
2.054	42.36	-2.583
2.088	43.46	-2.523
2.122	44.53	-2.472
2.155	45.63	-2.4
2.189	46.74	-2.282
2.223	48.14	-2.229
2.256	49.32	-2.204
2.29	50.55	-2.162
2.324	51.72	-2.028
2.357	53.09	-1.975
2.391	54.5	-1.928
2.425	55.83	-1.851
2.458	57.26	-1.874
2.492	58.6	-1.835
2.526	59.93	-1.714
2.559	61.41	-1.78
2.593	62.83	-1.72
2.627	64.03	-1.731
2.66	65.71	-1.951
2.694	67.16	-2.108
2.728	68.58	-2.202
2.761	69.9	-2.088
2.795	71.43	-2.193
2.829	72.73	-2.015
2.863	73.99	-2.175
2.896	75.44	-2.395
2.93	78.33	-2.446
2.964	79.86	-2.51
2.997	81.52	-2.538
3.031	82.84	-2.549
3.065	84.4	-2.44
3.098	85.51	-2.562
3.132	86.97	-2.752
3.166	88.44	-2.878
3.199	89.86	-2.877
3.233	91.24	-2.856
3.267	92.93	-2.768
3.3	94.49	-2.792
3.334	95.95	-2.735
3.368	97.51	-2.643
3.401	98.96	-2.5
3.435	100.7	-2.526
3.469	102.1	-2.446
3.502	103.7	-2.43
3.536	105.1	-2.335
3.57	106.5	-2.383
3.603	108.1	-2.536
3.637	109.8	-2.663
3.671	111.7	-2.585
3.704	113.3	-2.6
3.738	115	-2.564
3.772	116.8	-2.452
3.805	118.7	-2.463
3.839	120.2	-2.302
3.873	121.9	-2.153
3.906	123.7	-2.186
3.94	125.3	-2.121
3.974	127.1	-1.988
4.008	128.6	-2.166
4.041	130.3	-2.378
4.075	132.5	-2.467
4.109	134.5	-2.446
4.142	136.4	-2.303
4.176	138.3	-2.387
4.21	139.7	-2.295
4.243	141.1	-2.359
4.277	142.6	-2.664
4.311	144.2	-2.763
4.344	146	-2.723
4.378	147.8	-2.76
4.412	149.4	-2.697
4.445	151.2	-2.647
4.479	152.9	-2.586
4.513	154.6	-2.369
4.546	156.2	-2.298
4.58	158	-2.226
4.614	159.9	-2.096
4.647	161.5	-2.212
4.681	163.2	-2.289
4.715	164.9	-2.507
4.748	166.7	-2.614
4.782	168.1	-2.725
4.816	169.7	-2.937
4.849	171.4	-3.239
4.883	173	-3.217
4.917	174.8	-3.3
4.95	176.5	-3.312
4.984	178.1	-3.294
5.018	180	-3.596
5.051	181.8	-3.812
5.085	183.5	-3.785
5.119	185.2	-3.768
5.153	187	-3.602
5.186	188.7	-3.758
5.22	190.4	-3.945
5.254	192.3	-4.012
5.287	194	-3.931
5.321	196	-3.829
5.355	198	-3.921
5.388	199.6	-3.857
5.422	201.3	-3.834
5.456	203.1	-3.811
5.489	205	-4.004
5.523	206.8	-4.04
5.557	208.6	-4.019
5.59	210.5	-3.975
5.624	212.3	-3.965
5.658	214.4	-3.887
5.691	216.3	-3.804
5.725	218.2	-3.726
5.759	220.2	-3.75
5.792	222.2	-3.631
5.826	224.2	-3.487
5.86	226.1	-3.348
5.893	228.1	-3.28
5.927	230.1	-3.301
5.961	232.1	-3.53
5.994	234.1	-3.656
6.028	235.6	-3.664
6.062	237.3	-3.665
6.095	239.1	-3.704
6.129	241.1	-3.828
6.163	243.1	-4.042
6.196	245.1	-3.96
6.23	246.8	-3.931
6.264	248.7	-3.897
6.298	250.5	-3.896
6.331	252.4	-3.875
6.365	254.3	-3.793
6.399	256.3	-3.724
6.432	260.2	-3.868
6.466	262.2	-4.007
6.5	264.2	-4.111
6.533	266.2	-4.176
6.567	268	-4.089
6.601	270	-4.031
6.634	271.6	-4.146
6.668	273.4	-4.408
6.702	275.2	-4.427
6.735	277.2	-4.401
6.769	279	-4.247
6.803	280.6	-4.132
6.836	282.5	-4.066
6.87	284.4	-4.022
6.904	286.4	-3.974
6.937	288.2	-3.952
6.971	290.2	-4.049
7.005	292.2	-4.327
7.038	294.3	-4.375
7.072	296.3	-4.505
7.106	298.3	-4.567
7.139	300.3	-4.661
7.173	302.1	-4.888
7.207	303.8	-5.032
7.24	305.6	-5.185
7.274	307.4	-5.48
7.308	309.4	-5.612
7.341	311.2	-5.733
7.375	312.9	-6.062
7.409	314.9	-6.14
7.443	316.7	-6.44
7.476	318.6	-6.809
7.51	320.4	-6.989
7.544	322.5	-6.948
7.577	324.4	-7.13
7.611	325.9	-7.583
7.645	327.7	-7.753
7.678	329.6	-7.942
7.712	331.5	-8.27
7.746	333.4	-8.269
7.779	334.8	-8.106
7.813	336.6	-8.077
7.847	338.6	-8.013
7.88	340.6	-8.126
7.914	342.5	-8.407
7.948	344	-8.632
7.981	346	-8.883
8.015	347.7	-9.064
8.049	349.6	-9.123
8.082	351.7	-9.149
8.116	353.4	-9.166
8.15	355.4	-9.2
8.183	357.1	-9.588
8.217	358.9	-9.699
8.251	360.8	-9.639
8.284	362.8	-9.788
8.318	364.8	-10.12
8.352	366.5	-10.23
8.385	368.1	-10.12
8.419	369.8	-10.26
8.453	371.6	-10.07
8.486	373.5	-10.17
8.52	375.3	-10.3
8.554	377	-10.42
8.588	378.7	-10.5
8.621	380.5	-10.47
8.655	382.1	-10.45
8.689	384.1	-10.56
8.722	385.9	-10.68
8.756	387.8	-10.85
8.79	389.6	-10.72
8.823	391.4	-10.65
8.857	393.2	-10.57
8.891	394.9	-10.59
8.924	396.7	-10.57
8.958	398.7	-10.43
8.992	400.6	-10.19
9.025	402.3	-10.09
9.059	404.1	-10.01
9.093	406	-9.963
9.126	408	-9.787
9.16	409.8	-9.773
9.194	411.9	-9.558
9.227	413.8	-9.341
9.261	415.8	-9.177
9.295	417.7	-9.108
9.328	419.8	-9.021
9.362	421.7	-8.93
9.396	423.7	-8.831
9.429	425.7	-8.703
9.463	427.6	-8.509
9.497	429.4	-8.412
9.53	431.3	-8.327
9.564	433.1	-8.2
9.598	435.1	-8.045
9.631	437.1	-7.951
9.665	438.9	-7.886
9.699	440.9	-7.709
9.733	442.9	-7.562
9.766	444.9	-7.483
9.8	446.9	-7.406
9.834	448.9	-7.31
9.867	450.9	-7.134
9.901	452.9	-7.079
9.935	454.9	-6.962
9.968	458.9	-6.746
10.002	460.8	-6.652
10.036	463	-6.514
10.069	464.9	-6.425
10.103	467.1	-6.358
10.137	469.1	-6.217
10.17	471.3	-6.046
10.204	473.4	-5.835
10.238	475.6	-5.745
10.271	478.1	-5.51
10.305	480.2	-5.26
10.339	482.2	-5.149
10.372	484.4	-5.014
10.406	486.4	-4.916
10.44	488.3	-4.828
10.473	490.1	-4.639
10.507	491.9	-4.507
10.541	493.4	-4.139
10.574	495	-3.959
10.608	496.9	-3.749
10.642	498.9	-3.564
10.675	501.1	-3.405
10.709	503.1	-3.442
10.743	505.1	-3.293
10.776	507	-3.157
10.81	508.9	-3.115
10.844	511.1	-2.858
10.878	513.2	-2.812
10.911	515.3	-2.717
10.945	517.6	-2.837
10.979	519.9	-2.595
11.012	522	-2.444
11.046	524	-2.449
11.08	526	-2.42
11.113	528.3	-2.414
11.147	530.2	-2.61
11.181	532	-2.85
11.214	534	-2.837
11.248	536.4	-2.954
11.282	538.3	-3.215
11.315	540.3	-3.396
11.349	542.3	-3.379
11.383	544.8	-3.64
11.416	547	-3.817
11.45	549	-3.836
11.484	551	-3.855
11.517	553	-3.737
11.551	555.1	-3.759
11.585	557.1	-3.533
11.618	559.1	-3.535
11.652	561.6	-3.535
11.686	563.4	-3.664
11.719	565.4	-3.861
11.753	567.1	-3.86
11.787	569.1	-3.856
11.82	571.1	-3.734
11.854	573.2	-3.651
11.888	575.2	-3.522
11.921	577.1	-3.456
11.955	578.9	-3.37
11.989	580.8	-3.278
12.023	582.8	-3.214
12.056	585.1	-3.206
12.09	587	-3.535
12.124	589	-3.504
12.157	591.1	-3.382
12.191	592.9	-3.545
12.225	594.9	-3.42
12.258	596.9	-3.329
12.292	598.9	-3.222
12.326	600.9	-3.023
12.359	602.8	-2.934
12.393	604.9	-2.764
12.427	606.9	-2.672
12.46	608.8	-2.577
12.494	610.7	-2.502
12.528	613.2	-2.552
12.561	615.3	-2.787
12.595	617.3	-2.866
12.629	619.1	-2.95
12.662	621.1	-2.874
12.696	623	-2.859
12.73	624.8	-2.83
12.763	626.8	-2.705
12.797	629.2	-2.724
12.831	631.2	-2.774
12.864	633.1	-2.778
12.898	635	-2.775
12.932	636.9	-2.944
12.965	638.8	-2.903
12.999	640.6	-2.574
13.033	642.2	-2.773
13.066	644	-2.661
13.1	646	-2.583
13.134	647.9	-2.5
13.168	649.9	-2.413
13.201	651.7	-2.313
13.235	653.6	-1.975
13.269	655.4	-1.957
13.302	657	-1.995
13.336	659	-1.846
13.37	661.4	-1.802
13.403	663.4	-1.895
13.437	665.2	-2.104
13.471	668.8	-2.237
13.504	670.9	-2.08
13.538	672.8	-2.02
13.572	674.8	-1.952
13.605	676.8	-1.779
13.639	678.9	-1.621
13.673	680.7	-1.552
13.706	682.8	-1.402
13.74	684.9	-1.092
13.774	687	-0.996
13.807	689	-0.877
13.841	690.9	-0.765
13.875	693	-0.625
13.908	695	-0.549
13.942	696.9	-0.48
13.976	699	-0.311
14.009	701	-0.148
14.043	703	1.984E-2
14.077	704.8	-0.04524
14.11	706.8	0.172
14.144	708.7	0.299
14.178	710.7	0.46
14.211	712.8	0.608
14.245	714.6	0.686
14.279	716.7	0.79
14.313	718.5	1.168
14.346	720.3	1.236
14.38	722	1.27
14.414	723.8	1.301
14.447	725.7	1.441
14.481	727.7	1.483
14.515	729.5	1.731
14.548	731.2	1.738
14.582	732.7	1.719
14.616	734.4	1.987
14.649	735.9	2.005
14.683	737.4	2.153
14.717	738.9	2.235
14.75	740.3	2.381
14.784	741.7	2.309
14.818	743.4	2.568
14.851	744.7	2.541
14.885	746.2	2.849
14.919	747.5	2.838
14.952	749.1	3.033
14.986	750.3	3.143
15.02	751.6	3.077
15.053	752.9	3.244
15.087	754.1	3.365
15.121	754.1	3.711
15.154	755.2	4.098
15.188	756.2	4.382
15.222	756	4.704
15.255	757	5.036
15.289	757.8	5.198
15.323	758.7	5.401
15.356	759.5	5.465
15.39	760.3	5.694
15.424	760.8	5.623
15.458	760.8	6.094
15.491	761.3	6.512
15.525	762	6.763
15.559	761.7	7.037
15.592	762.3	7.45
15.626	762.9	7.705
15.66	763.4	7.696
15.693	764	7.971
15.727	763.5	8.212
15.761	764	8.779
15.794	763.6	9.165
15.828	764	9.534
15.862	764.5	9.765
15.895	764.1	10.14
15.929	764.6	10.7
15.963	764.3	11.15
15.996	764.7	11.69
16.03	764.9	11.95
16.064	764.3	12.19
16.097	764.6	12.61
16.131	764.7	13.01
16.165	764.1	13.16
16.198	764.4	13.61
16.232	764.6	13.95
16.266	764.2	14.19
16.299	764.4	14.74
16.333	764.6	15.04
16.367	764.3	15.27
16.4	764.6	15.88
16.434	764.4	16.35
16.468	764.8	16.71
16.501	764.6	17.49
16.535	765	17.76
16.569	764.8	18.28
16.603	765.3	19.02
16.636	765.2	19.57
16.67	765.1	20.27
16.704	765.4	21.03
16.737	765.3	21.52
16.771	765.9	21.9
16.805	765.9	22.72
16.838	766.3	23.12
16.872	766.1	23.74
16.906	765.9	24.33
16.939	766.4	24.81
16.973	766.3	25.44
17.007	766.9	26.88
17.04	766.7	27.41
17.074	767.3	27.9
17.108	767.3	28.55
17.141	767.2	29.28
17.175	767.9	30.07
17.209	767.6	30.68
17.242	767.6	31.67
17.276	768.5	32.13
17.31	768.4	33
17.343	768.5	33.76
17.377	769.3	34.23
17.411	769.2	34.91
17.444	769.5	35.9
17.478	769.6	37.03
17.512	769.7	37.58
17.545	770.1	38.64
17.579	770	39.65
17.613	770.2	40.74
17.646	770.3	41.84
17.68	770.4	42.61
17.714	770.5	43.61
17.748	770.8	44.69
17.781	771.7	45.39
17.815	771.8	46.18
17.849	772	47.25
17.882	772	48.09
17.916	772	48.76
17.95	772.2	49.71
17.983	772.4	50.76
18.017	773.3	51.41
18.051	773.4	52.35
18.084	773.5	53.17
18.118	773.6	54.13
18.152	774.3	54.58
18.185	774.2	55.34
18.219	774.3	56.31
18.253	774.2	57.14
18.286	774.1	57.92
18.32	774.8	58.43
18.354	774.8	59.3
18.387	774.9	60.23
18.421	774.8	61.12
18.455	775	62.19
18.488	775	63.16
18.522	775.3	63.85
18.556	775.4	64.88
18.589	776.5	65.67
18.623	776.7	66.55
18.657	776.6	67.47
18.69	776.6	68.32
18.724	776.7	69.51
18.758	776.7	70.46
18.791	776.5	71.44
18.825	776.8	72.17
18.859	777.1	73.36
18.893	777.5	74.62
18.926	777.7	75.44
18.96	778	76.55
18.994	778.1	77.76
19.027	778.1	78.8
19.061	777.8	79.79
19.095	777.6	80.57
19.128	777.6	81.74
19.162	777.5	82.8
19.196	777.4	83.73
19.229	777	84.92
19.263	777	86
19.297	777.1	87.34
19.33	777.2	88.57
19.364	777.2	89.63
19.398	777.3	90.8
19.431	776.8	92
19.465	777	93.36
19.499	777	94.46
19.532	777.1	95.62
19.566	777.2	96.79
19.6	776.7	98.18
19.633	776.8	99.42
19.667	776.9	100.7
19.701	776.5	102.1
19.734	776.6	103.4
19.768	776.8	104.4
19.802	776.4	106.1
19.835	776.6	107.3
19.869	777	108.6
19.903	777.2	109.9
19.936	776.7	111
19.97	776.8	112.4
20.004	777.1	113.8
20.038	776.5	115
20.071	776.6	116.5
20.105	776.7	117.9
20.139	776.3	119.1
20.172	776.4	120.6
20.206	776.1	122.1
20.24	776.2	123.4
20.273	776.4	124.8
20.307	776	126.3
20.341	776.3	127.9
20.374	776.1	129.3
20.408	776.4	130.6
20.442	776.3	132.2
20.475	776.8	133.9
20.509	776.8	136.8
20.543	776.6	138.3
20.576	776.8	139.6
20.61	776.8	141
20.644	777.1	142.7
20.677	776.8	144
20.711	777.3	145.8
20.745	776.9	147.2
20.778	777.4	148.5
20.812	777.3	150.2
20.846	777.7	151.7
20.879	777.4	153.4
20.913	777.8	155
20.947	777	156.2
20.98	776.7	157.9
21.014	775.8	159
21.048	775.8	160.6
21.081	775.3	162.2
21.115	775.2	163.7
21.149	774.5	165
21.183	774.5	166.4
21.216	773.9	168.1
21.25	773.8	169.6
21.284	773.7	170.7
21.317	773	172.1
21.351	773.1	173.6
21.385	772.6	175.3
21.418	772.5	176.8
21.452	772.1	178.3
21.486	772.2	179.8
21.519	771.7	181.3
21.553	771.3	183.1
21.587	771.2	184.7
21.62	770.7	186.2
21.654	770.7	187.7
21.688	770.3	189
21.721	770	190.8
21.755	770.3	192.5
21.789	770.1	194.1
21.822	769.8	195.8
21.856	770.2	197.6
21.89	769.9	199
21.923	770.2	200.6
21.957	769.9	202.2
21.991	769.6	204
22.024	769.4	205.9
22.058	769.6	207.5
22.092	769.2	209
22.125	768.9	210.9
22.159	769.3	212.6
22.193	768.8	214.1
22.226	768.3	216.2
22.26	767.9	217.8
22.294	767.6	219.7
22.328	768	221.5
22.361	767.8	223.3
22.395	767.5	224.9
22.429	767.2	226.7
22.462	767.4	228.2
22.496	767.1	229.9
22.53	767.3	231.4
22.563	766.9	232.9
22.597	767.2	234.5
22.631	766.8	236
22.664	766.4	237.6
22.698	766.7	239.2
22.732	766.3	240.6
22.765	766.6	242.2
22.799	766.2	243.7
22.833	766.4	245.2
22.866	766.4	246.5
22.9	766	247.9
22.934	766.2	249.5
22.967	765.7	250.9
23.001	766.1	252.4
23.035	765.6	253.8
23.068	765.7	255.3
23.102	765.8	256.5
23.136	765.3	257.7
23.169	765.5	259.1
23.203	765.6	260.4
23.237	765.1	261.8
23.27	765.3	263
23.304	765.4	264.2
23.338	764.9	265.6
23.371	765.2	267
23.405	765.3	268.4
23.439	764.9	269.8
23.473	765.1	271.2
23.506	765.3	272.2
23.54	764.9	273.8
23.574	765.1	275.2
23.607	765.2	276.2
23.641	764.9	277.9
23.675	765	279
23.708	765.3	280.5
23.742	765	281.9
