# Supplementary material for: OMPB: An Omnidirectional-Mobile Paddle Boat Designed for Narrow Water Areas
Source: Sensors (Basel). 2026 Jan 28;26(3):866. doi: 10.3390/s26030866 (PMC12899551; doi:10.3390/s26030866)
Supplement: Supplementary file 1 [file sensors-26-00866-s001.zip › Experiment_Data_sensors-404106/02_Straight-line navigational trajectory/head_angle_error.xlsx]

## Sheet: Sheet1
-0.51
-0.51
-0.51
-0.51
-0.51
-0.505
-0.5
-0.495
-0.49
-0.49
-0.49
-0.485
-0.48
-0.48
-0.48
-0.475
-0.47
-0.465
-0.46
-0.46
-0.46
-0.45
-0.44
-0.44
-0.44
-0.435
-0.43
-0.425
-0.42
-0.42
-0.42
-0.415
-0.41
-0.405
-0.4
-0.395
-0.39
-0.385
-0.38
-0.38
-0.38
-0.375
-0.37
-0.365
-0.36
-0.36
-0.36
-0.355
-0.35
-0.35
-0.35
-0.35
-0.35
-0.35
-0.35
-0.345
-0.34
-0.34
-0.34
-0.34
-0.34
-0.34
-0.34
-0.34
-0.34
-0.34
-0.34
-0.335
-0.33
-0.33
-0.33
-0.325
-0.32
-0.32
-0.32
-0.32
-0.32
-0.32
-0.32
-0.315
-0.31
-0.31
-0.31
-0.305
-0.3
-0.3
-0.3
-0.3
-0.3
-0.295
-0.29
-0.29
-0.29
-0.29
-0.29
-0.285
-0.28
-0.275
-0.27
-0.27
-0.27
-0.27
-0.27
-0.27
-0.27
-0.27
-0.27
-0.27
-0.27
-0.27
-0.27
-0.27
-0.27
-0.27
-0.27
-0.27
-0.27
-0.27
-0.27
-0.27
-0.27
-0.275
-0.28
-0.28
-0.28
-0.285
-0.29
-0.29
-0.29
-0.29
-0.29
-0.295
-0.3
-0.3
-0.3
-0.3
-0.3
-0.305
-0.31
-0.31
-0.31
-0.315
-0.32
-0.32
-0.32
-0.32
-0.32
-0.32
-0.32
-0.325
-0.33
-0.33
-0.33
-0.335
-0.34
-0.34
-0.34
-0.34
-0.34
-0.34
-0.34
-0.34
-0.34
-0.345
-0.35
-0.35
-0.35
-0.35
-0.35
-0.35
-0.35
-0.35
-0.35
-0.35
-0.35
-0.35
-0.35
-0.35
-0.35
-0.35
-0.35
-0.35
-0.35
-0.35
-0.35
-0.35
-0.35
-0.35
-0.35
-0.35
-0.35
-0.35
-0.35
-0.35
-0.35
-0.35
-0.35
-0.35
-0.35
-0.35
-0.35
-0.35
-0.35
-0.35
-0.35
-0.35
-0.35
-0.35
-0.35
-0.35
-0.35
-0.35
-0.35
-0.35
-0.35
-0.35
-0.35
-0.35
-0.35
-0.35
-0.35
-0.35
-0.35
-0.35
-0.35
-0.35
-0.35
-0.35
-0.35
-0.35
-0.35
-0.35
-0.35
-0.35
-0.35
-0.35
-0.35
-0.35
-0.35
-0.35
-0.35
-0.35
-0.35
-0.35
-0.35
-0.35
-0.35
-0.35
-0.35
-0.35
-0.35
-0.35
-0.35
-0.35
-0.35
-0.35
-0.35
-0.35
-0.35
-0.35
-0.35
-0.35
-0.35
-0.35
-0.35
-0.35
-0.35
-0.35
-0.35
-0.35
-0.35
-0.35
-0.35
-0.35
-0.35
-0.35
-0.35
-0.35
-0.35
-0.35
-0.35
-0.35
-0.35
-0.35
-0.35
-0.35
-0.35
-0.35
-0.35
-0.35
-0.35
-0.35
-0.35
-0.35
-0.35
-0.35
-0.35
-0.35
-0.35
-0.35
-0.35
-0.35
-0.35
-0.35
-0.35
-0.35
-0.35
-0.35
-0.35
-0.35
-0.35
-0.35
-0.35
-0.35
-0.35
-0.35
-0.35
-0.35
-0.35
-0.35
-0.35
-0.35
-0.35
-0.35
-0.35
-0.35
-0.35
-0.35
-0.35
-0.35
-0.35
-0.35
-0.35
-0.35
-0.35
-0.35
-0.35
-0.35
-0.35
-0.35
-0.35
-0.35
-0.35
-0.35
-0.35
-0.35
-0.35
-0.35
-0.35
-0.35
-0.35
-0.35
-0.35
-0.35
-0.35
-0.35
-0.35
-0.35
-0.35
-0.35
-0.35
-0.35
-0.35
-0.35
-0.35
-0.35
-0.35
-0.35
-0.35
-0.35
-0.35
-0.35
-0.35
-0.35
-0.35
-0.35
-0.35
-0.35
-0.35
-0.35
-0.35
-0.35
-0.35
-0.35
-0.35
-0.35
-0.35
-0.35
-0.35
-0.35
-0.35
-0.35
-0.35
-0.35
-0.35
-0.35
-0.35
-0.35
-0.35
-0.35
-0.35
-0.35
-0.35
-0.35
-0.35
-0.35
-0.35
-0.35
-0.35
-0.35
-0.35
-0.35
-0.35
-0.35
-0.35
-0.35
-0.35
-0.35
-0.35
-0.35
-0.35
-0.35
-0.35
-0.35
-0.35
-0.35
-0.35
-0.35
-0.35
-0.35
-0.35
-0.35
-0.35
-0.35
-0.35
-0.35
-0.35
-0.35
-0.35
-0.35
-0.35
-0.35
-0.35
-0.35
-0.35
-0.35
-0.35
-0.35
-0.35
-0.35
-0.35
-0.35
-0.35
-0.35
-0.35
-0.35
-0.35
-0.35
-0.35
-0.35
-0.35
-0.35
-0.35
-0.35
-0.35
-0.35
-0.35
-0.35
-0.35
-0.35
-0.35
-0.35
-0.35
-0.35
-0.35
-0.35
-0.35
-0.35
-0.35
-0.35
-0.35
-0.35
-0.35
-0.35
-0.35
-0.35
-0.35
-0.35
-0.35
-0.35
-0.35
-0.35
-0.35
-0.35
-0.35
-0.35
-0.35
-0.35
-0.35
-0.35
-0.35
-0.35
-0.35
-0.35
-0.35
-0.35
-0.35
-0.35
-0.35
-0.35
-0.35
-0.35
-0.35
-0.35
-0.35
-0.35
-0.35
-0.35
-0.35
-0.35
-0.35
-0.35
-0.35
-0.35
-0.35
-0.35
-0.35
-0.35
-0.35
-0.35
-0.35
-0.35
-0.35
-0.35
-0.35
-0.35
-0.35
-0.35
-0.35
-0.35
-0.35
-0.35
-0.35
-0.35
-0.35
-0.35
-0.35
-0.35
-0.35
-0.35
-0.35
-0.35
-0.35
-0.35
-0.35
-0.35
-0.35
-0.35
-0.35
-0.35
-0.35
-0.35
-0.35
-0.35
-0.35
-0.35
-0.35
-0.35
-0.35
-0.35
-0.35
-0.35
-0.35
-0.35
-0.35
-0.35
-0.35
-0.35
-0.35
-0.35
-0.35
-0.35
-0.35
-0.35
-0.35
-0.35
-0.35
-0.35
-0.35
-0.35
-0.35
-0.35
-0.35
-0.35
-0.35
-0.35
-0.35
-0.35
-0.35
-0.35
-0.35
-0.35
-0.35
-0.35
-0.35
-0.35
-0.35
-0.35
-0.35
-0.35
-0.35
-0.35
-0.35
-0.35
-0.35
-0.35
-0.35
-0.35
-0.35
-0.35
-0.35
-0.35
-0.35
-0.35
-0.35
-0.35
-0.35
-0.35
-0.35
-0.35
-0.35
-0.35
-0.35
-0.35
-0.35
-0.35
-0.35
-0.35
-0.35
-0.35
-0.35
-0.35
-0.35
-0.35
-0.35
-0.35
-0.35
-0.35
-0.35
-0.35
-0.35
-0.35
-0.35
-0.35
-0.35
-0.35
-0.35
-0.35
-0.35
-0.35
-0.35
-0.35
-0.35
-0.35
-0.35
-0.35
-0.35
-0.33
-0.31
-0.3
-0.29
-0.275
-0.26
-0.25
-0.24
-0.225
-0.21
-0.2
-0.19
-0.185
-0.18
-0.165
-0.15
-0.145
-0.14
-0.13
-0.12
-0.115
-0.11
-0.1
-0.09
-0.085
-0.08
-0.075
-0.07
-0.06
-0.05
-0.045
-0.04
-0.035
-0.03
-0.025
-0.02
-0.015
-0.01
-0.01
-0.01
-0.005
0
0.005
0.01
0.015
0.02
0.02
0.02
0.025
0.03
0.035
0.04
0.04
0.04
0.04
0.04
0.045
0.05
0.05
0.05
0.05
0.05
0.05
0.05
0.045
0.04
0.04
0.04
0.04
0.04
0.035
0.03
0.025
0.02
0.02
0.02
0.015
0.01
0.005
0
-0.005
-0.01
-0.02
-0.03
-0.035
-0.04
-0.045
-0.05
-0.06
-0.07
-0.08
-0.09
-0.095
-0.1
-0.115
-0.13
-0.135
-0.14
-0.15
-0.16
-0.17
-0.18
-0.19
-0.2
-0.205
-0.21
-0.22
-0.23
-0.24
-0.25
-0.255
-0.26
-0.265
-0.27
-0.28
-0.29
-0.295
-0.3
-0.305
-0.31
-0.315
-0.32
-0.33
-0.34
-0.345
-0.35
-0.355
-0.36
-0.365
-0.37
-0.37
-0.37
-0.375
-0.38
-0.39
-0.4
-0.4
-0.4
-0.405
-0.41
-0.415
-0.42
-0.42
-0.42
-0.425
-0.43
-0.43
-0.43
-0.435
-0.44
-0.44
-0.44
-0.445
-0.45
-0.455
-0.46
-0.46
-0.46
-0.465
-0.47
-0.47
-0.47
-0.47
-0.47
-0.475
-0.48
-0.48
-0.48
-0.48
-0.48
-0.485
-0.49
-0.49
-0.49
-0.49
-0.49
-0.49
-0.49
-0.49
-0.49
-0.49
-0.49
-0.49
-0.49
-0.49
-0.49
-0.49
-0.49
-0.49
-0.49
-0.49
-0.49
-0.49
-0.49
-0.49
-0.49
-0.49
-0.49
-0.49
-0.49
-0.485
-0.48
-0.48
-0.48
-0.48
-0.48
-0.48
-0.48
-0.48
-0.48
-0.48
-0.48
-0.475
-0.47
-0.47
-0.47
-0.47
-0.47
-0.47
-0.47
-0.465
-0.46
-0.46
-0.46
-0.46
-0.46
-0.46
-0.46
-0.455
-0.45
-0.445
-0.44
-0.44
-0.44
-0.44
-0.44
-0.44
-0.44
-0.435
-0.43
-0.43
-0.43
-0.43
-0.43
-0.43
-0.43
-0.425
-0.42
-0.42
-0.42
-0.42
-0.42
-0.42
-0.42
-0.42
-0.42
-0.42
-0.42
-0.42
-0.42
-0.415
-0.41
-0.41
-0.41
-0.41
-0.41
-0.41
-0.41
-0.41
-0.41
-0.41
-0.41
-0.41
-0.41
-0.41
-0.41
-0.41
-0.41
-0.415
-0.42
-0.42
-0.42
-0.42
-0.42
-0.42
-0.42
-0.42
-0.42
-0.42
-0.42
-0.425
-0.43
-0.43
-0.43
-0.43
-0.43
-0.43
-0.43
-0.43
-0.43
-0.43
-0.43
-0.43
-0.43
-0.43
-0.43
-0.43
-0.43
-0.43
-0.43
-0.435
-0.44
-0.44
-0.44
-0.44
-0.44
-0.44
-0.44
-0.44
-0.44
-0.44
-0.44
-0.44
-0.44
-0.44
-0.44
-0.44
-0.44
-0.44
-0.44
-0.44
-0.44
-0.44
-0.44
-0.44
-0.44
-0.44
-0.44
-0.44
-0.44
-0.44
-0.44
-0.44
-0.44
-0.44
-0.44
-0.44
-0.44
-0.44
-0.44
-0.44
-0.44
-0.44
-0.44
-0.44
-0.44
-0.44
-0.44
-0.44
-0.44
-0.44
-0.44
-0.44
-0.44
-0.44
-0.44
-0.44
-0.44
-0.44
-0.44
-0.44
-0.44
-0.44
-0.44
-0.44
-0.44
-0.44
-0.44
-0.44
-0.44
-0.44
-0.44
-0.44
-0.44
-0.44
-0.44
-0.44
-0.44
-0.44
-0.44
-0.44
-0.44
-0.44
-0.44
-0.44
-0.44
-0.44
-0.44
-0.44
-0.44
-0.44
-0.44
-0.44
-0.44
-0.44
-0.44
-0.44
-0.44
-0.44
-0.44
-0.44
-0.44
-0.44
-0.44
-0.44
-0.44
-0.44
-0.44
-0.44
-0.44
-0.44
-0.44
-0.44
-0.44
-0.44
-0.44
-0.44
-0.44
-0.44
-0.44
-0.44
-0.44
-0.44
-0.44
-0.44
-0.44
-0.44
-0.44
-0.44
-0.44
-0.44
-0.44
-0.44
-0.44
-0.44
-0.44
-0.44
-0.44
-0.44
-0.44
-0.44
-0.44
-0.44
-0.44
-0.44
-0.44
-0.44
-0.44
-0.44
-0.44
-0.44
-0.44
-0.44
-0.44
-0.44
-0.44
-0.44
-0.44
-0.44
-0.44
-0.44
-0.44
-0.44
-0.44
-0.44
-0.44
-0.44
-0.44
-0.44
-0.44
-0.44
-0.44
-0.44
-0.44
-0.44
-0.44
-0.44
-0.44
-0.44
-0.44
-0.44
-0.44
-0.44
-0.44
-0.44
-0.44
-0.44
-0.44
-0.44
-0.44
-0.44
-0.44
-0.44
-0.44
-0.44
-0.44
-0.44
-0.44
-0.44
-0.44
-0.44
-0.44
-0.44
-0.44
-0.44
-0.44
-0.44
-0.44
-0.44
-0.44
-0.44
-0.44
-0.44
-0.44
-0.44
-0.44
-0.44
-0.44
-0.44
-0.44
-0.44
-0.44
-0.44
-0.44
-0.44
-0.44
-0.44
-0.44
-0.44
-0.44
-0.44
-0.44
-0.44
-0.44
-0.44
-0.44
-0.44
-0.44
-0.44
-0.44
-0.44
-0.44
-0.44
-0.44
-0.44
-0.44
-0.44
-0.44
-0.44
-0.44
-0.44
-0.44
-0.44
-0.44
-0.44
-0.44
-0.44
-0.44
-0.44
-0.44
-0.44
-0.44
-0.44
-0.44
-0.44
-0.44
-0.44
-0.44
-0.44
-0.44
-0.435
-0.43
-0.42
-0.41
-0.405
-0.4
-0.39
-0.38
-0.37
-0.36
-0.35
-0.34
-0.33
-0.32
-0.31
-0.3
-0.285
-0.27
-0.26
-0.25
-0.24
-0.23
-0.215
-0.2
-0.185
-0.17
-0.155
-0.14
-0.13
-0.12
-0.105
-0.09
-0.08
-0.07
-0.055
-0.04
-0.03
-0.02
-0.01
0
0.01
0.02
0.03
0.04
0.055
0.07
0.08
0.09
0.105
0.12
0.13
0.14
0.145
0.15
0.165
0.18
0.19
0.2
0.21
0.22
0.23
0.24
0.25
0.26
0.27
0.28
0.29
0.3
0.31
0.32
0.33
0.34
0.35
0.36
0.365
0.37
0.385
0.4
0.405
0.41
0.42
0.43
0.435
0.44
0.45
0.46
0.465
0.47
0.48
0.49
0.495
0.5
0.505
0.51
0.515
0.52
0.52
0.52
0.525
0.53
0.535
0.54
0.54
0.54
0.54
0.54
0.545
0.55
0.55
0.55
0.55
0.55
0.55
0.55
0.55
0.55
0.545
0.54
0.54
0.54
0.54
0.54
0.54
0.54
0.54
0.54
0.535
0.53
0.53
0.53
0.53
0.53
0.53
0.53
0.525
0.52
0.52
0.52
0.52
0.52
0.515
0.51
0.51
0.51
0.51
0.51
0.505
0.5
0.5
0.5
0.495
0.49
0.49
0.49
0.49
0.49
0.485
0.48
0.475
0.47
0.47
0.47
0.465
0.46
0.46
0.46
0.455
0.45
0.445
0.44
0.435
0.43
0.425
0.42
0.42
0.42
0.415
0.41
0.405
0.4
0.395
0.39
0.385
0.38
0.375
0.37
0.37
0.37
0.365
0.36
0.36
0.36
0.355
0.35
0.35
0.35
0.345
0.34
0.34
0.34
0.34
0.34
0.335
0.33
0.33
0.33
0.325
0.32
0.32
0.32
0.32
0.32
0.32
0.32
0.32
0.32
0.32
0.32
0.32
0.32
0.315
0.31
0.31
0.31
0.31
0.31
0.31
0.31
0.31
0.31
0.31
0.31
0.31
0.31
0.305
0.3
0.3
0.3
0.3
0.3
0.3
0.3
0.295
0.29
0.29
0.29
0.29
0.29
0.29
0.29
0.285
0.28
0.28
0.28
0.275
0.27
0.27
0.27
0.27
0.27
0.27
0.27
0.27
0.27
0.275
0.28
0.285
0.29
0.3
0.31
0.32
0.33
0.34
0.35
0.36
0.37
