# Supplementary material for: OMPB: An Omnidirectional-Mobile Paddle Boat Designed for Narrow Water Areas
Source: Sensors (Basel). 2026 Jan 28;26(3):866. doi: 10.3390/s26030866 (PMC12899551; doi:10.3390/s26030866)
Supplement: Supplementary file 1 [file sensors-26-00866-s001.zip › Experiment_Data_sensors-404106/02_Straight-line navigational trajectory/trajectory_point.xlsx]

## Sheet: Sheet1
x	y
0	0
-0.00125	0.001875
-0.0025	0.00375
-0.00375	0.005625
-0.005	0.0075
-0.00625	0.009375
-0.0075	0.01125
-0.00875	0.013125
-0.01	0.015
-0.01125	0.016875
-0.0125	0.01875
-0.01375	0.020625
-0.015	0.0225
-0.01625	0.024375
-0.0175	0.02625
-0.01875	0.028125
-0.02	0.03
-0.0225	0.033125
-0.025	0.03625
-0.0275	0.039375
-0.03	0.0425
-0.0325	0.045625
-0.035	0.04875
-0.0375	0.051875
-0.04	0.055
-0.0425	0.058125
-0.045	0.06125
-0.0475	0.064375
-0.05	0.0675
-0.0525	0.070625
-0.055	0.07375
-0.0575	0.076875
-0.06	0.08
-0.060625	0.081875
-0.06125	0.08375
-0.061875	0.085625
-0.0625	0.0875
-0.063125	0.089375
-0.06375	0.09125
-0.064375	0.093125
-0.065	0.095
-0.065625	0.096875
-0.06625	0.09875
-0.066875	0.100625
-0.0675	0.1025
-0.068125	0.104375
-0.06875	0.10625
-0.069375	0.108125
-0.07	0.11
-0.0725	0.11375
-0.075	0.1175
-0.0775	0.12125
-0.08	0.125
-0.0825	0.12875
-0.085	0.1325
-0.0875	0.13625
-0.09	0.14
-0.0925	0.14375
-0.095	0.1475
-0.0975	0.15125
-0.1	0.155
-0.1025	0.15875
-0.105	0.1625
-0.1075	0.16625
-0.11	0.17
-0.110625	0.171875
-0.11125	0.17375
-0.111875	0.175625
-0.1125	0.1775
-0.113125	0.179375
-0.11375	0.18125
-0.114375	0.183125
-0.115	0.185
-0.115625	0.186875
-0.11625	0.18875
-0.116875	0.190625
-0.1175	0.1925
-0.118125	0.194375
-0.11875	0.19625
-0.119375	0.198125
-0.12	0.2
-0.120625	0.201875
-0.12125	0.20375
-0.121875	0.205625
-0.1225	0.2075
-0.123125	0.209375
-0.12375	0.21125
-0.124375	0.213125
-0.125	0.215
-0.125625	0.216875
-0.12625	0.21875
-0.126875	0.220625
-0.1275	0.2225
-0.128125	0.224375
-0.12875	0.22625
-0.129375	0.228125
-0.13	0.23
-0.1325	0.233125
-0.135	0.23625
-0.1375	0.239375
-0.14	0.2425
-0.1425	0.245625
-0.145	0.24875
-0.1475	0.251875
-0.15	0.255
-0.1525	0.258125
-0.155	0.26125
-0.1575	0.264375
-0.16	0.2675
-0.1625	0.270625
-0.165	0.27375
-0.1675	0.276875
-0.17	0.28
-0.168125	0.28125
-0.16625	0.2825
-0.164375	0.28375
-0.1625	0.285
-0.160625	0.28625
-0.15875	0.2875
-0.156875	0.28875
-0.155	0.29
-0.153125	0.29125
-0.15125	0.2925
-0.149375	0.29375
-0.1475	0.295
-0.145625	0.29625
-0.14375	0.2975
-0.141875	0.29875
-0.14	0.3
-0.135625	0.30125
-0.13125	0.3025
-0.126875	0.30375
-0.1225	0.305
-0.118125	0.30625
-0.11375	0.3075
-0.109375	0.30875
-0.105	0.31
-0.100625	0.31125
-0.09625	0.3125
-0.091875	0.31375
-0.0875	0.315
-0.083125	0.31625
-0.07875	0.3175
-0.074375	0.31875
-0.07	0.32
-0.065	0.323125
-0.06	0.32625
-0.055	0.329375
-0.05	0.3325
-0.045	0.335625
-0.04	0.33875
-0.035	0.341875
-0.03	0.345
-0.025	0.348125
-0.02	0.35125
-0.015	0.354375
-0.01	0.3575
-0.005	0.360625
1.34961e-15	0.36375
0.005	0.366875
0.01	0.37
0.013125	0.370625
0.01625	0.37125
0.019375	0.371875
0.0225	0.3725
0.025625	0.373125
0.02875	0.37375
0.031875	0.374375
0.035	0.375
0.038125	0.375625
0.04125	0.37625
0.044375	0.376875
0.0475	0.3775
0.050625	0.378125
0.05375	0.37875
0.056875	0.379375
0.06	0.38
0.065625	0.38125
0.07125	0.3825
0.076875	0.38375
0.0825	0.385
0.088125	0.38625
0.09375	0.3875
0.099375	0.38875
0.105	0.39
0.110625	0.39125
0.11625	0.3925
0.121875	0.39375
0.1275	0.395
0.133125	0.39625
0.13875	0.3975
0.144375	0.39875
0.15	0.4
0.145625	0.4
0.14125	0.4
0.136875	0.4
0.1325	0.4
0.128125	0.4
0.12375	0.4
0.119375	0.4
0.115	0.4
0.110625	0.4
0.10625	0.4
0.101875	0.4
0.0975	0.4
0.093125	0.4
0.08875	0.4
0.084375	0.4
0.08	0.4
0.07625	0.4
0.0725	0.4
0.06875	0.4
0.065	0.4
0.06125	0.4
0.0575	0.4
0.05375	0.4
0.05	0.4
0.04625	0.4
0.0425	0.4
0.03875	0.4
0.035	0.4
0.03125	0.4
0.0275	0.4
0.02375	0.4
0.02	0.4
0.016875	0.4
0.01375	0.4
0.010625	0.4
0.0075	0.4
0.004375	0.4
0.00125	0.4
-0.001875	0.4
-0.005	0.4
-0.008125	0.4
-0.01125	0.4
-0.014375	0.4
-0.0175	0.4
-0.020625	0.4
-0.02375	0.4
-0.026875	0.4
-0.03	0.4
-0.03125	0.400625
-0.0325	0.40125
-0.03375	0.401875
-0.035	0.4025
-0.03625	0.403125
-0.0375	0.40375
-0.03875	0.404375
-0.04	0.405
-0.04125	0.405625
-0.0425	0.40625
-0.04375	0.406875
-0.045	0.4075
-0.04625	0.408125
-0.0475	0.40875
-0.04875	0.409375
-0.05	0.41
-0.0525	0.409375
-0.055	0.40875
-0.0575	0.408125
-0.06	0.4075
-0.0625	0.406875
-0.065	0.40625
-0.0675	0.405625
-0.07	0.405
-0.0725	0.404375
-0.075	0.40375
-0.0775	0.403125
-0.08	0.4025
-0.0825	0.401875
-0.085	0.40125
-0.0875	0.400625
-0.09	0.4
-0.09125	0.399375
-0.0925	0.39875
-0.09375	0.398125
-0.095	0.3975
-0.09625	0.396875
-0.0975	0.39625
-0.09875	0.395625
-0.1	0.395
-0.10125	0.394375
-0.1025	0.39375
-0.10375	0.393125
-0.105	0.3925
-0.10625	0.391875
-0.1075	0.39125
-0.10875	0.390625
-0.11	0.39
-0.110625	0.39
-0.11125	0.39
-0.111875	0.39
-0.1125	0.39
-0.113125	0.39
-0.11375	0.39
-0.114375	0.39
-0.115	0.39
-0.115625	0.39
-0.11625	0.39
-0.116875	0.39
-0.1175	0.39
-0.118125	0.39
-0.11875	0.39
-0.119375	0.39
-0.12	0.39
-0.119375	0.390625
-0.11875	0.39125
-0.118125	0.391875
-0.1175	0.3925
-0.116875	0.393125
-0.11625	0.39375
-0.115625	0.394375
-0.115	0.395
-0.114375	0.395625
-0.11375	0.39625
-0.113125	0.396875
-0.1125	0.3975
-0.111875	0.398125
-0.11125	0.39875
-0.110625	0.399375
-0.11	0.4
-0.104375	0.399375
-0.09875	0.39875
-0.093125	0.398125
-0.0875	0.3975
-0.081875	0.396875
-0.07625	0.39625
-0.070625	0.395625
-0.065	0.395
-0.059375	0.394375
-0.05375	0.39375
-0.048125	0.393125
-0.0425	0.3925
-0.036875	0.391875
-0.03125	0.39125
-0.025625	0.390625
-0.02	0.39
-0.014375	0.39
-0.00875	0.39
-0.003125	0.39
0.0025	0.39
0.008125	0.39
0.01375	0.39
0.019375	0.39
0.025	0.39
0.030625	0.39
0.03625	0.39
0.041875	0.39
0.0475	0.39
0.053125	0.39
0.05875	0.39
0.064375	0.39
0.07	0.39
0.07375	0.39
0.0775	0.39
0.08125	0.39
0.085	0.39
0.08875	0.39
0.0925	0.39
0.09625	0.39
0.1	0.39
0.10375	0.39
0.1075	0.39
0.11125	0.39
0.115	0.39
0.11875	0.39
0.1225	0.39
0.12625	0.39
0.13	0.39
0.134375	0.39
0.13875	0.39
0.143125	0.39
0.1475	0.39
0.151875	0.39
0.15625	0.39
0.160625	0.39
0.165	0.39
0.169375	0.39
0.17375	0.39
0.178125	0.39
0.1825	0.39
0.186875	0.39
0.19125	0.39
0.195625	0.39
0.2	0.39
0.195625	0.389375
0.19125	0.38875
0.186875	0.388125
0.1825	0.3875
0.178125	0.386875
0.17375	0.38625
0.169375	0.385625
0.165	0.385
0.160625	0.384375
0.15625	0.38375
0.151875	0.383125
0.1475	0.3825
0.143125	0.381875
0.13875	0.38125
0.134375	0.380625
0.13	0.38
0.126875	0.38
0.12375	0.38
0.120625	0.38
0.1175	0.38
0.114375	0.38
0.11125	0.38
0.108125	0.38
0.105	0.38
0.101875	0.38
0.09875	0.38
0.095625	0.38
0.0925	0.38
0.089375	0.38
0.08625	0.38
0.083125	0.38
0.08	0.38
0.090625	0.38
0.10125	0.38
0.111875	0.38
0.1225	0.38
0.133125	0.38
0.14375	0.38
0.154375	0.38
0.165	0.38
0.175625	0.38
0.18625	0.38
0.196875	0.38
0.2075	0.38
0.218125	0.38
0.22875	0.38
0.239375	0.38
0.25	0.38
0.26375	0.38
0.2775	0.38
0.29125	0.38
0.305	0.38
0.31875	0.38
0.3325	0.38
0.34625	0.38
0.36	0.38
0.37375	0.38
0.3875	0.38
0.40125	0.38
0.415	0.38
0.42875	0.38
0.4425	0.38
0.45625	0.38
0.47	0.38
0.495625	0.38
0.52125	0.38
0.546875	0.38
0.5725	0.38
0.598125	0.38
0.62375	0.38
0.649375	0.38
0.675	0.38
0.700625	0.38
0.72625	0.38
0.751875	0.38
0.7775	0.38
0.803125	0.38
0.82875	0.38
0.854375	0.38
0.88	0.38
0.8975	0.38125
0.915	0.3825
0.9325	0.38375
0.95	0.385
0.9675	0.38625
0.985	0.3875
1.0025	0.38875
1.02	0.39
1.0375	0.39125
1.055	0.3925
1.0725	0.39375
1.09	0.395
1.1075	0.39625
1.125	0.3975
1.1425	0.39875
1.16	0.4
1.16938	0.39875
1.17875	0.3975
1.18813	0.39625
1.1975	0.395
1.20687	0.39375
1.21625	0.3925
1.22562	0.39125
1.235	0.39
1.24438	0.38875
1.25375	0.3875
1.26313	0.38625
1.2725	0.385
1.28188	0.38375
1.29125	0.3825
1.30062	0.38125
1.31	0.38
1.33375	0.380625
1.3575	0.38125
1.38125	0.381875
1.405	0.3825
1.42875	0.383125
1.4525	0.38375
1.47625	0.384375
1.5	0.385
1.52375	0.385625
1.5475	0.38625
1.57125	0.386875
1.595	0.3875
1.61875	0.388125
1.6425	0.38875
1.66625	0.389375
1.69	0.39
1.705	0.39
1.72	0.39
1.735	0.39
1.75	0.39
1.765	0.39
1.78	0.39
1.795	0.39
1.81	0.39
1.825	0.39
1.84	0.39
1.855	0.39
1.87	0.39
1.885	0.39
1.9	0.39
1.915	0.39
1.93	0.39
1.94375	0.39
1.9575	0.39
1.97125	0.39
1.985	0.39
1.99875	0.39
2.0125	0.39
2.02625	0.39
2.04	0.39
2.05375	0.39
2.0675	0.39
2.08125	0.39
2.095	0.39
2.10875	0.39
2.1225	0.39
2.13625	0.39
2.15	0.39
2.16063	0.389375
2.17125	0.38875
2.18187	0.388125
2.1925	0.3875
2.20312	0.386875
2.21375	0.38625
2.22438	0.385625
2.235	0.385
2.24562	0.384375
2.25625	0.38375
2.26688	0.383125
2.2775	0.3825
2.28812	0.381875
2.29875	0.38125
2.30938	0.380625
2.32	0.38
2.34813	0.38125
2.37625	0.3825
2.40437	0.38375
2.4325	0.385
2.46062	0.38625
2.48875	0.3875
2.51688	0.38875
2.545	0.39
2.57313	0.39125
2.60125	0.3925
2.62938	0.39375
2.6575	0.395
2.68562	0.39625
2.71375	0.3975
2.74187	0.39875
2.77	0.4
2.795	0.400625
2.82	0.40125
2.845	0.401875
2.87	0.4025
2.895	0.403125
2.92	0.40375
2.945	0.404375
2.97	0.405
2.995	0.405625
3.02	0.40625
3.045	0.406875
3.07	0.4075
3.095	0.408125
3.12	0.40875
3.145	0.409375
3.17	0.41
3.19125	0.41
3.2125	0.41
3.23375	0.41
3.255	0.41
3.27625	0.41
3.2975	0.41
3.31875	0.41
3.34	0.41
3.36125	0.41
3.3825	0.41
3.40375	0.41
3.425	0.41
3.44625	0.41
3.4675	0.41
3.48875	0.41
3.51	0.41
3.5375	0.41
3.565	0.41
3.5925	0.41
3.62	0.41
3.6475	0.41
3.675	0.41
3.7025	0.41
3.73	0.41
3.7575	0.41
3.785	0.41
3.8125	0.41
3.84	0.41
3.8675	0.41
3.895	0.41
3.9225	0.41
3.95	0.41
3.97375	0.40875
3.9975	0.4075
4.02125	0.40625
4.045	0.405
4.06875	0.40375
4.0925	0.4025
4.11625	0.40125
4.14	0.4
4.16375	0.39875
4.1875	0.3975
4.21125	0.39625
4.235	0.395
4.25875	0.39375
4.2825	0.3925
4.30625	0.39125
4.33	0.39
4.35938	0.390625
4.38875	0.39125
4.41812	0.391875
4.4475	0.3925
4.47687	0.393125
4.50625	0.39375
4.53562	0.394375
4.565	0.395
4.59438	0.395625
4.62375	0.39625
4.65313	0.396875
4.6825	0.3975
4.71188	0.398125
4.74125	0.39875
4.77062	0.399375
4.8	0.4
4.825	0.40125
4.85	0.4025
4.875	0.40375
4.9	0.405
4.925	0.40625
4.95	0.4075
4.975	0.40875
5	0.41
5.025	0.41125
5.05	0.4125
5.075	0.41375
5.1	0.415
5.125	0.41625
5.15	0.4175
5.175	0.41875
5.2	0.42
5.22562	0.41875
5.25125	0.4175
5.27688	0.41625
5.3025	0.415
5.32812	0.41375
5.35375	0.4125
5.37937	0.41125
5.405	0.41
5.43063	0.40875
5.45625	0.4075
5.48187	0.40625
5.5075	0.405
5.53313	0.40375
5.55875	0.4025
5.58437	0.40125
5.61	0.4
5.6475	0.400625
5.685	0.40125
5.7225	0.401875
5.76	0.4025
5.7975	0.403125
5.835	0.40375
5.8725	0.404375
5.91	0.405
5.9475	0.405625
5.985	0.40625
6.0225	0.406875
6.06	0.4075
6.0975	0.408125
6.135	0.40875
6.1725	0.409375
6.21	0.41
6.23688	0.41
6.26375	0.41
6.29063	0.41
6.3175	0.41
6.34438	0.41
6.37125	0.41
6.39813	0.41
6.425	0.41
6.45188	0.41
6.47875	0.41
6.50563	0.41
6.5325	0.41
6.55938	0.41
6.58625	0.41
6.61313	0.41
6.64	0.41
6.68	0.41
6.72	0.41
6.76	0.41
6.8	0.41
6.84	0.41
6.88	0.41
6.92	0.41
6.96	0.41
7	0.41
7.04	0.41
7.08	0.41
7.12	0.41
7.16	0.41
7.2	0.41
7.24	0.41
7.28	0.41
7.32125	0.410625
7.3625	0.41125
7.40375	0.411875
7.445	0.4125
7.48625	0.413125
7.5275	0.41375
7.56875	0.414375
7.61	0.415
7.65125	0.415625
7.6925	0.41625
7.73375	0.416875
7.775	0.4175
7.81625	0.418125
7.8575	0.41875
7.89875	0.419375
7.94	0.42
7.97438	0.42
8.00875	0.42
8.04312	0.42
8.0775	0.42
8.11187	0.42
8.14625	0.42
8.18062	0.42
8.215	0.42
8.24938	0.42
8.28375	0.42
8.31813	0.42
8.3525	0.42
8.38687	0.42
8.42125	0.42
8.45562	0.42
8.49	0.42
8.52562	0.420625
8.56125	0.42125
8.59688	0.421875
8.6325	0.4225
8.66812	0.423125
8.70375	0.42375
8.73938	0.424375
8.775	0.425
8.81062	0.425625
8.84625	0.42625
8.88188	0.426875
8.9175	0.4275
8.95312	0.428125
8.98875	0.42875
9.02437	0.429375
9.06	0.43
9.09125	0.429375
9.1225	0.42875
9.15375	0.428125
9.185	0.4275
9.21625	0.426875
9.2475	0.42625
9.27875	0.425625
9.31	0.425
9.34125	0.424375
9.3725	0.42375
9.40375	0.423125
9.435	0.4225
9.46625	0.421875
9.4975	0.42125
9.52875	0.420625
9.56	0.42
9.57625	0.42125
9.5925	0.4225
9.60875	0.42375
9.625	0.425
9.64125	0.42625
9.6575	0.4275
9.67375	0.42875
9.69	0.43
9.70625	0.43125
9.7225	0.4325
9.73875	0.43375
9.755	0.435
9.77125	0.43625
9.7875	0.4375
9.80375	0.43875
9.82	0.44
9.855	0.440625
9.89	0.44125
9.925	0.441875
9.96	0.4425
9.995	0.443125
10.03	0.44375
10.065	0.444375
10.1	0.445
10.135	0.445625
10.17	0.44625
10.205	0.446875
10.24	0.4475
10.275	0.448125
10.31	0.44875
10.345	0.449375
10.38	0.45
10.4181	0.4525
10.4563	0.455
10.4944	0.4575
10.5325	0.46
10.5706	0.4625
10.6088	0.465
10.6469	0.4675
10.685	0.47
10.7231	0.4725
10.7613	0.475
10.7994	0.4775
10.8375	0.48
10.8756	0.4825
10.9138	0.485
10.9519	0.4875
10.99	0.49
11.0225	0.49
11.055	0.49
11.0875	0.49
11.12	0.49
11.1525	0.49
11.185	0.49
11.2175	0.49
11.25	0.49
11.2825	0.49
11.315	0.49
11.3475	0.49
11.38	0.49
11.4125	0.49
11.445	0.49
11.4775	0.49
11.51	0.49
11.5556	0.49
11.6013	0.49
11.6469	0.49
11.6925	0.49
11.7381	0.49
11.7837	0.49
11.8294	0.49
11.875	0.49
11.9206	0.49
11.9663	0.49
12.0119	0.49
12.0575	0.49
12.1031	0.49
12.1487	0.49
12.1944	0.49
12.24	0.49
12.2888	0.4925
12.3375	0.495
12.3863	0.4975
12.435	0.5
12.4838	0.5025
12.5325	0.505
12.5813	0.5075
12.63	0.51
12.6788	0.5125
12.7275	0.515
12.7762	0.5175
12.825	0.52
12.8737	0.5225
12.9225	0.525
12.9712	0.5275
13.02	0.53
13.065	0.529375
13.11	0.52875
13.155	0.528125
13.2	0.5275
13.245	0.526875
13.29	0.52625
13.335	0.525625
13.38	0.525
13.425	0.524375
13.47	0.52375
13.515	0.523125
13.56	0.5225
13.605	0.521875
13.65	0.52125
13.695	0.520625
13.74	0.52
13.7931	0.520625
13.8462	0.52125
13.8994	0.521875
13.9525	0.5225
14.0056	0.523125
14.0587	0.52375
14.1119	0.524375
14.165	0.525
14.2181	0.525625
14.2713	0.52625
14.3244	0.526875
14.3775	0.5275
14.4306	0.528125
14.4838	0.52875
14.5369	0.529375
14.59	0.53
14.6006	0.53125
14.6113	0.5325
14.6219	0.53375
14.6325	0.535
14.6431	0.53625
14.6538	0.5375
14.6644	0.53875
14.675	0.54
14.6856	0.54125
14.6962	0.5425
14.7069	0.54375
14.7175	0.545
14.7281	0.54625
14.7387	0.5475
14.7494	0.54875
14.76	0.55
14.8069	0.55125
14.8537	0.5525
14.9006	0.55375
14.9475	0.555
14.9944	0.55625
15.0412	0.5575
15.0881	0.55875
15.135	0.56
15.1819	0.56125
15.2287	0.5625
15.2756	0.56375
15.3225	0.565
15.3694	0.56625
15.4162	0.5675
15.4631	0.56875
15.51	0.57
15.5569	0.569375
15.6037	0.56875
15.6506	0.568125
15.6975	0.5675
15.7444	0.566875
15.7912	0.56625
15.8381	0.565625
15.885	0.565
15.9319	0.564375
15.9787	0.56375
16.0256	0.563125
16.0725	0.5625
16.1194	0.561875
16.1663	0.56125
16.2131	0.560625
16.26	0.56
16.3175	0.56375
16.375	0.5675
16.4325	0.57125
16.49	0.575
16.5475	0.57875
16.605	0.5825
16.6625	0.58625
16.72	0.59
16.7775	0.59375
16.835	0.5975
16.8925	0.60125
16.95	0.605
17.0075	0.60875
17.065	0.6125
17.1225	0.61625
17.18	0.62
17.1687	0.63125
17.1575	0.6425
17.1462	0.65375
17.135	0.665
17.1238	0.67625
17.1125	0.6875
17.1013	0.69875
17.09	0.71
17.0787	0.72125
17.0675	0.7325
17.0562	0.74375
17.045	0.755
17.0338	0.76625
17.0225	0.7775
17.0113	0.78875
17	0.8
17.0344	0.8
17.0688	0.8
17.1031	0.8
17.1375	0.8
17.1719	0.8
17.2063	0.8
17.2406	0.8
17.275	0.8
17.3094	0.8
17.3438	0.8
17.3781	0.8
17.4125	0.8
17.4469	0.8
17.4812	0.8
17.5156	0.8
17.55	0.8
17.5963	0.801875
17.6425	0.80375
17.6887	0.805625
17.735	0.8075
17.7812	0.809375
17.8275	0.81125
17.8738	0.813125
17.92	0.815
17.9662	0.816875
18.0125	0.81875
18.0587	0.820625
18.105	0.8225
18.1513	0.824375
18.1975	0.82625
18.2437	0.828125
18.29	0.83
18.3362	0.8275
18.3825	0.825
18.4288	0.8225
18.475	0.82
18.5212	0.8175
18.5675	0.815
18.6137	0.8125
18.66	0.81
18.7063	0.8075
18.7525	0.805
18.7987	0.8025
18.845	0.8
18.8912	0.7975
18.9375	0.795
18.9838	0.7925
19.03	0.79
19.0744	0.79125
19.1187	0.7925
19.1631	0.79375
19.2075	0.795
19.2519	0.79625
19.2963	0.7975
19.3406	0.79875
19.385	0.8
19.4294	0.80125
19.4737	0.8025
19.5181	0.80375
19.5625	0.805
19.6069	0.80625
19.6513	0.8075
19.6956	0.80875
19.74	0.81
19.7856	0.810625
19.8313	0.81125
19.8769	0.811875
19.9225	0.8125
19.9681	0.813125
20.0138	0.81375
20.0594	0.814375
20.105	0.815
20.1506	0.815625
20.1962	0.81625
20.2419	0.816875
20.2875	0.8175
20.3331	0.818125
20.3788	0.81875
20.4244	0.819375
20.47	0.82
20.5206	0.82125
20.5712	0.8225
20.6219	0.82375
20.6725	0.825
20.7231	0.82625
20.7737	0.8275
20.8244	0.82875
20.875	0.83
20.9256	0.83125
20.9763	0.8325
21.0269	0.83375
21.0775	0.835
21.1281	0.83625
21.1788	0.8375
21.2294	0.83875
21.28	0.84
21.3313	0.838125
21.3825	0.83625
21.4337	0.834375
21.485	0.8325
21.5362	0.830625
21.5875	0.82875
21.6388	0.826875
21.69	0.825
21.7413	0.823125
21.7925	0.82125
21.8438	0.819375
21.895	0.8175
21.9462	0.815625
21.9975	0.81375
22.0487	0.811875
22.1	0.81
22.1419	0.811875
22.1837	0.81375
22.2256	0.815625
22.2675	0.8175
22.3094	0.819375
22.3513	0.82125
22.3931	0.823125
22.435	0.825
22.4769	0.826875
22.5188	0.82875
22.5606	0.830625
22.6025	0.8325
22.6444	0.834375
22.6863	0.83625
22.7281	0.838125
22.77	0.84
22.8175	0.840625
22.865	0.84125
22.9125	0.841875
22.96	0.8425
23.0075	0.843125
23.055	0.84375
23.1025	0.844375
23.15	0.845
23.1975	0.845625
23.245	0.84625
23.2925	0.846875
23.34	0.8475
23.3875	0.848125
23.435	0.84875
23.4825	0.849375
23.53	0.85
23.5781	0.85
23.6262	0.85
23.6744	0.85
23.7225	0.85
23.7706	0.85
23.8188	0.85
23.8669	0.85
23.915	0.85
23.9631	0.85
24.0113	0.85
24.0594	0.85
24.1075	0.85
24.1556	0.85
24.2037	0.85
24.2519	0.85
24.3	0.85
24.3506	0.85
24.4013	0.85
24.4519	0.85
24.5025	0.85
24.5531	0.85
24.6038	0.85
24.6544	0.85
24.705	0.85
24.7556	0.85
24.8062	0.85
24.8569	0.85
24.9075	0.85
24.9581	0.85
25.0087	0.85
25.0594	0.85
25.11	0.85
25.1537	0.85125
25.1975	0.8525
25.2413	0.85375
25.285	0.855
25.3287	0.85625
25.3725	0.8575
25.4163	0.85875
25.46	0.86
25.5038	0.86125
25.5475	0.8625
25.5912	0.86375
25.635	0.865
25.6788	0.86625
25.7225	0.8675
25.7662	0.86875
25.81	0.87
25.8544	0.87
25.8987	0.87
25.9431	0.87
25.9875	0.87
26.0319	0.87
26.0763	0.87
26.1206	0.87
26.165	0.87
26.2094	0.87
26.2538	0.87
26.2981	0.87
26.3425	0.87
26.3869	0.87
26.4312	0.87
26.4756	0.87
26.52	0.87
26.5694	0.870625
26.6187	0.87125
26.6681	0.871875
26.7175	0.8725
26.7669	0.873125
26.8163	0.87375
26.8656	0.874375
26.915	0.875
26.9644	0.875625
27.0138	0.87625
27.0631	0.876875
27.1125	0.8775
27.1619	0.878125
27.2112	0.87875
27.2606	0.879375
27.31	0.88
27.3669	0.8825
27.4237	0.885
27.4806	0.8875
27.5375	0.89
27.5944	0.8925
27.6513	0.895
27.7081	0.8975
27.765	0.9
27.8219	0.9025
27.8788	0.905
27.9356	0.9075
27.9925	0.91
28.0494	0.9125
28.1062	0.915
28.1631	0.9175
28.22	0.92
28.3113	0.9225
28.4025	0.925
28.4937	0.9275
28.585	0.93
28.6762	0.9325
28.7675	0.935
28.8588	0.9375
28.95	0.94
29.0413	0.9425
29.1325	0.945
29.2237	0.9475
29.315	0.95
29.4062	0.9525
29.4975	0.955
29.5888	0.9575
29.68	0.96
29.7281	0.96125
29.7763	0.9625
29.8244	0.96375
29.8725	0.965
29.9206	0.96625
29.9688	0.9675
30.0169	0.96875
30.065	0.97
30.1131	0.97125
30.1612	0.9725
30.2094	0.97375
30.2575	0.975
30.3056	0.97625
30.3538	0.9775
30.4019	0.97875
30.45	0.98
30.5031	0.98
30.5562	0.98
30.6094	0.98
30.6625	0.98
30.7156	0.98
30.7688	0.98
30.8219	0.98
30.875	0.98
30.9281	0.98
30.9812	0.98
31.0344	0.98
31.0875	0.98
31.1406	0.98
31.1938	0.98
31.2469	0.98
31.3	0.98
31.3456	0.980625
31.3912	0.98125
31.4369	0.981875
31.4825	0.9825
31.5281	0.983125
31.5738	0.98375
31.6194	0.984375
31.665	0.985
31.7106	0.985625
31.7563	0.98625
31.8019	0.986875
31.8475	0.9875
31.8931	0.988125
31.9387	0.98875
31.9844	0.989375
32.03	0.99
32.0844	0.9925
32.1388	0.995
32.1931	0.9975
32.2475	1
32.3019	1.0025
32.3563	1.005
32.4106	1.0075
32.465	1.01
32.5194	1.0125
32.5737	1.015
32.6281	1.0175
32.6825	1.02
32.7369	1.0225
32.7912	1.025
32.8456	1.0275
32.9	1.03
32.9462	1.0325
32.9925	1.035
33.0388	1.0375
33.085	1.04
33.1313	1.0425
33.1775	1.045
33.2238	1.0475
33.27	1.05
33.3162	1.0525
33.3625	1.055
33.4087	1.0575
33.455	1.06
33.5012	1.0625
33.5475	1.065
33.5938	1.0675
33.64	1.07
33.6944	1.0725
33.7488	1.075
33.8031	1.0775
33.8575	1.08
33.9119	1.0825
33.9663	1.085
34.0206	1.0875
34.075	1.09
34.1294	1.0925
34.1838	1.095
34.2381	1.0975
34.2925	1.1
34.3469	1.1025
34.4012	1.105
34.4556	1.1075
34.51	1.11
34.5631	1.11062
34.6163	1.11125
34.6694	1.11187
34.7225	1.1125
34.7756	1.11312
34.8287	1.11375
34.8819	1.11437
34.935	1.115
34.9881	1.11563
35.0412	1.11625
35.0944	1.11688
35.1475	1.1175
35.2006	1.11813
35.2537	1.11875
35.3069	1.11938
35.36	1.12
35.4125	1.12187
35.465	1.12375
35.5175	1.12563
35.57	1.1275
35.6225	1.12938
35.675	1.13125
35.7275	1.13312
35.78	1.135
35.8325	1.13688
35.885	1.13875
35.9375	1.14062
35.99	1.1425
36.0425	1.14437
36.095	1.14625
36.1475	1.14813
36.2	1.15
36.25	1.15
36.3	1.15
36.35	1.15
36.4	1.15
36.45	1.15
36.5	1.15
36.55	1.15
36.6	1.15
36.65	1.15
36.7	1.15
36.75	1.15
36.8	1.15
36.85	1.15
36.9	1.15
36.95	1.15
37	1.15
37.0594	1.15063
37.1187	1.15125
37.1781	1.15187
37.2375	1.1525
37.2969	1.15312
37.3563	1.15375
37.4156	1.15437
37.475	1.155
37.5344	1.15562
37.5938	1.15625
37.6531	1.15688
37.7125	1.1575
37.7719	1.15813
37.8312	1.15875
37.8906	1.15938
37.95	1.16
37.9925	1.16
38.035	1.16
38.0775	1.16
38.12	1.16
38.1625	1.16
38.205	1.16
38.2475	1.16
38.29	1.16
38.3325	1.16
38.375	1.16
38.4175	1.16
38.46	1.16
38.5025	1.16
38.545	1.16
38.5875	1.16
38.63	1.16
38.6919	1.16
38.7537	1.16
38.8156	1.16
38.8775	1.16
38.9394	1.16
39.0012	1.16
39.0631	1.16
39.125	1.16
39.1869	1.16
39.2488	1.16
39.3106	1.16
39.3725	1.16
39.4344	1.16
39.4963	1.16
39.5581	1.16
39.62	1.16
39.6725	1.16063
39.725	1.16125
39.7775	1.16187
39.83	1.1625
39.8825	1.16312
39.935	1.16375
39.9875	1.16437
40.04	1.165
40.0925	1.16562
40.145	1.16625
40.1975	1.16688
40.25	1.1675
40.3025	1.16813
40.355	1.16875
40.4075	1.16938
40.46	1.17
40.5169	1.17188
40.5737	1.17375
40.6306	1.17562
40.6875	1.1775
40.7444	1.17938
40.8013	1.18125
40.8581	1.18312
40.915	1.185
40.9719	1.18687
41.0288	1.18875
41.0856	1.19063
41.1425	1.1925
41.1994	1.19437
41.2563	1.19625
41.3131	1.19813
41.37	1.2
41.4344	1.20125
41.4988	1.2025
41.5631	1.20375
41.6275	1.205
41.6919	1.20625
41.7563	1.2075
41.8206	1.20875
41.885	1.21
41.9494	1.21125
42.0138	1.2125
42.0781	1.21375
42.1425	1.215
42.2069	1.21625
42.2713	1.2175
42.3356	1.21875
42.4	1.22
42.45	1.21938
42.5	1.21875
42.55	1.21812
42.6	1.2175
42.65	1.21687
42.7	1.21625
42.75	1.21562
42.8	1.215
42.85	1.21437
42.9	1.21375
42.95	1.21313
43	1.2125
43.05	1.21188
43.1	1.21125
43.15	1.21063
43.2	1.21
43.2687	1.21063
43.3375	1.21125
43.4062	1.21188
43.475	1.2125
43.5438	1.21313
43.6125	1.21375
43.6812	1.21437
43.75	1.215
43.8188	1.21562
43.8875	1.21625
43.9562	1.21687
44.025	1.2175
44.0938	1.21812
44.1625	1.21875
44.2313	1.21938
44.3	1.22
44.3625	1.22125
44.425	1.2225
44.4875	1.22375
44.55	1.225
44.6125	1.22625
44.675	1.2275
44.7375	1.22875
44.8	1.23
44.8625	1.23125
44.925	1.2325
44.9875	1.23375
45.05	1.235
45.1125	1.23625
45.175	1.2375
45.2375	1.23875
45.3	1.24
45.3656	1.24063
45.4312	1.24125
45.4969	1.24188
45.5625	1.2425
45.6281	1.24313
45.6938	1.24375
45.7594	1.24438
45.825	1.245
45.8906	1.24562
45.9562	1.24625
46.0219	1.24687
46.0875	1.2475
46.1531	1.24812
46.2188	1.24875
46.2844	1.24937
46.35	1.25
46.4131	1.2525
46.4763	1.255
46.5394	1.2575
46.6025	1.26
46.6656	1.2625
46.7287	1.265
46.7919	1.2675
46.855	1.27
46.9181	1.2725
46.9813	1.275
47.0444	1.2775
47.1075	1.28
47.1706	1.2825
47.2338	1.285
47.2969	1.2875
47.36	1.29
47.425	1.29
47.49	1.29
47.555	1.29
47.62	1.29
47.685	1.29
47.75	1.29
47.815	1.29
47.88	1.29
47.945	1.29
48.01	1.29
48.075	1.29
48.14	1.29
48.205	1.29
48.27	1.29
48.335	1.29
48.4	1.29
48.4531	1.2925
48.5063	1.295
48.5594	1.2975
48.6125	1.3
48.6656	1.3025
48.7188	1.305
48.7719	1.3075
48.825	1.31
48.8781	1.3125
48.9312	1.315
48.9844	1.3175
49.0375	1.32
49.0906	1.3225
49.1437	1.325
49.1969	1.3275
49.25	1.33
49.3144	1.33
49.3787	1.33
49.4431	1.33
49.5075	1.33
49.5719	1.33
49.6362	1.33
49.7006	1.33
49.765	1.33
49.8294	1.33
49.8937	1.33
49.9581	1.33
50.0225	1.33
50.0869	1.33
50.1512	1.33
50.2156	1.33
50.28	1.33
50.3438	1.33062
50.4075	1.33125
50.4712	1.33187
50.535	1.3325
50.5988	1.33312
50.6625	1.33375
50.7263	1.33438
50.79	1.335
50.8537	1.33563
50.9175	1.33625
50.9813	1.33688
51.045	1.3375
51.1088	1.33813
51.1725	1.33875
51.2362	1.33937
51.3	1.34
51.365	1.34312
51.43	1.34625
51.495	1.34937
51.56	1.3525
51.625	1.35563
51.69	1.35875
51.755	1.36187
51.82	1.365
51.885	1.36813
51.95	1.37125
52.015	1.37437
52.08	1.3775
52.145	1.38062
52.21	1.38375
52.275	1.38688
52.34	1.39
52.3919	1.39187
52.4438	1.39375
52.4956	1.39562
52.5475	1.3975
52.5994	1.39938
52.6512	1.40125
52.7031	1.40312
52.755	1.405
52.8069	1.40688
52.8588	1.40875
52.9106	1.41063
52.9625	1.4125
53.0144	1.41437
53.0662	1.41625
53.1181	1.41813
53.17	1.42
53.2488	1.42125
53.3275	1.4225
53.4062	1.42375
53.485	1.425
53.5637	1.42625
53.6425	1.4275
53.7212	1.42875
53.8	1.43
53.8787	1.43125
53.9575	1.4325
54.0363	1.43375
54.115	1.435
54.1938	1.43625
54.2725	1.4375
54.3513	1.43875
54.43	1.44
54.4919	1.44
54.5538	1.44
54.6156	1.44
54.6775	1.44
54.7394	1.44
54.8013	1.44
54.8631	1.44
54.925	1.44
54.9869	1.44
55.0487	1.44
55.1106	1.44
55.1725	1.44
55.2344	1.44
55.2963	1.44
55.3581	1.44
55.42	1.44
55.4756	1.43938
55.5312	1.43875
55.5869	1.43813
55.6425	1.4375
55.6981	1.43687
55.7537	1.43625
55.8094	1.43562
55.865	1.435
55.9206	1.43437
55.9763	1.43375
56.0319	1.43312
56.0875	1.4325
56.1431	1.43188
56.1987	1.43125
56.2544	1.43063
56.31	1.43
56.3837	1.43125
56.4575	1.4325
56.5312	1.43375
56.605	1.435
56.6788	1.43625
56.7525	1.4375
56.8263	1.43875
56.9	1.44
56.9738	1.44125
57.0475	1.4425
57.1213	1.44375
57.195	1.445
57.2687	1.44625
57.3425	1.4475
57.4162	1.44875
57.49	1.45
57.5487	1.45063
57.6075	1.45125
57.6662	1.45188
57.725	1.4525
57.7837	1.45312
57.8425	1.45375
57.9012	1.45437
57.96	1.455
58.0187	1.45562
58.0775	1.45625
58.1362	1.45687
58.195	1.4575
58.2537	1.45812
58.3125	1.45875
58.3713	1.45938
58.43	1.46
58.4931	1.46375
58.5562	1.4675
58.6194	1.47125
58.6825	1.475
58.7456	1.47875
58.8088	1.4825
58.8719	1.48625
58.935	1.49
58.9981	1.49375
59.0613	1.4975
59.1244	1.50125
59.1875	1.505
59.2506	1.50875
59.3137	1.5125
59.3769	1.51625
59.44	1.52
59.5019	1.52
59.5637	1.52
59.6256	1.52
59.6875	1.52
59.7494	1.52
59.8113	1.52
59.8731	1.52
59.935	1.52
59.9969	1.52
60.0588	1.52
60.1206	1.52
60.1825	1.52
60.2444	1.52
60.3062	1.52
60.3681	1.52
60.43	1.52
60.4931	1.52188
60.5562	1.52375
60.6194	1.52563
60.6825	1.5275
60.7456	1.52937
60.8088	1.53125
60.8719	1.53313
60.935	1.535
60.9981	1.53687
61.0613	1.53875
61.1244	1.54062
61.1875	1.5425
61.2506	1.54438
61.3137	1.54625
61.3769	1.54812
61.44	1.55
61.485	1.55125
61.53	1.5525
61.575	1.55375
61.62	1.555
61.665	1.55625
61.71	1.5575
61.755	1.55875
61.8	1.56
61.845	1.56125
61.89	1.5625
61.935	1.56375
61.98	1.565
62.025	1.56625
62.07	1.5675
62.115	1.56875
62.16	1.57
62.2413	1.57125
62.3225	1.5725
62.4038	1.57375
62.485	1.575
62.5662	1.57625
62.6475	1.5775
62.7287	1.57875
62.81	1.58
62.8912	1.58125
62.9725	1.5825
63.0538	1.58375
63.135	1.585
63.2163	1.58625
63.2975	1.5875
63.3787	1.58875
63.46	1.59
63.5306	1.5925
63.6013	1.595
63.6719	1.5975
63.7425	1.6
63.8131	1.6025
63.8837	1.605
63.9544	1.6075
64.025	1.61
64.0956	1.6125
64.1663	1.615
64.2369	1.6175
64.3075	1.62
64.3781	1.6225
64.4488	1.625
64.5194	1.6275
64.59	1.63
64.65	1.63
64.71	1.63
64.77	1.63
64.83	1.63
64.89	1.63
64.95	1.63
65.01	1.63
65.07	1.63
65.13	1.63
65.19	1.63
65.25	1.63
65.31	1.63
65.37	1.63
65.43	1.63
65.49	1.63
65.55	1.63
65.6156	1.63
65.6813	1.63
65.7469	1.63
65.8125	1.63
65.8781	1.63
65.9437	1.63
66.0094	1.63
66.075	1.63
66.1406	1.63
66.2062	1.63
66.2719	1.63
66.3375	1.63
66.4031	1.63
66.4688	1.63
66.5344	1.63
66.6	1.63
66.6663	1.63125
66.7325	1.6325
66.7987	1.63375
66.865	1.635
66.9313	1.63625
66.9975	1.6375
67.0637	1.63875
67.13	1.64
67.1963	1.64125
67.2625	1.6425
67.3287	1.64375
67.395	1.645
67.4613	1.64625
67.5275	1.6475
67.5938	1.64875
67.66	1.65
67.7256	1.65
67.7913	1.65
67.8569	1.65
67.9225	1.65
67.9881	1.65
68.0537	1.65
68.1194	1.65
68.185	1.65
68.2506	1.65
68.3162	1.65
68.3819	1.65
68.4475	1.65
68.5131	1.65
68.5787	1.65
68.6444	1.65
68.71	1.65
68.7794	1.65063
68.8487	1.65125
68.9181	1.65187
68.9875	1.6525
69.0569	1.65312
69.1262	1.65375
69.1956	1.65437
69.265	1.655
69.3344	1.65562
69.4038	1.65625
69.4731	1.65688
69.5425	1.6575
69.6119	1.65813
69.6813	1.65875
69.7506	1.65938
69.82	1.66
69.8588	1.66063
69.8975	1.66125
69.9363	1.66187
69.975	1.6625
70.0138	1.66312
70.0525	1.66375
70.0913	1.66437
70.13	1.665
70.1688	1.66562
70.2075	1.66625
70.2463	1.66688
70.285	1.6675
70.3238	1.66813
70.3625	1.66875
70.4013	1.66938
70.44	1.67
70.5187	1.67125
70.5975	1.6725
70.6762	1.67375
70.755	1.675
70.8337	1.67625
70.9125	1.6775
70.9912	1.67875
71.07	1.68
71.1488	1.68125
71.2275	1.6825
71.3063	1.68375
71.385	1.685
71.4638	1.68625
71.5425	1.6875
71.6213	1.68875
71.7	1.69
71.7662	1.68875
71.8325	1.6875
71.8988	1.68625
71.965	1.685
72.0312	1.68375
72.0975	1.6825
72.1637	1.68125
72.23	1.68
72.2963	1.67875
72.3625	1.6775
72.4287	1.67625
72.495	1.675
72.5613	1.67375
72.6275	1.6725
72.6937	1.67125
72.76	1.67
72.8975	1.67125
73.035	1.6725
73.1725	1.67375
73.31	1.675
73.4475	1.67625
73.585	1.6775
73.7225	1.67875
73.86	1.6825
73.9737	1.685
74.0875	1.6875
74.2013	1.69
74.315	1.69
74.4287	1.69
74.5425	1.69
[truncated: 766 more rows]
